# Supplementary material for: Causal effect of physical activity and sedentary behaviors on the risk of osteoarthritis: a univariate and multivariate Mendelian randomization study
Source: Sci Rep. 2023 Nov 8;13:19410. doi: 10.1038/s41598-023-46984-2 (PMC10632381; doi:10.1038/s41598-023-46984-2)
Supplement: Supplementary file 1 — Supplementary Information 1. [file 41598_2023_46984_MOESM1_ESM.xlsx]

## Sheet: Table S1
Table S1 Detailed information for instrumental variables of physical activity and sedentary behaviors on overall OA
No.	SNP	exposure	outcome	effect_allele	other_allele	beta.exposure	beta.outcome	eaf.exposure	eaf.outcome	se.exposure	pval.exposure	se.outcome	pval.outcome	samplesize	palindromic	mr_keep	R2	Fstat
1	rs10145335	Light DIY	osteoarthritis	A	G	0.0141221	-0.0140578	0.250611	0.253242	0.00254139	2.69998e-08	0.0181887	0.439265	460376	FALSE	TRUE	7.49093e-05	34.4889
2	rs1043595	Light DIY	osteoarthritis	A	G	-0.014411	-0.0161108	0.282865	0.281765	0.00245416	4.30002e-09	0.0176828	0.361896	460376	FALSE	TRUE	8.42555e-05	38.7923
3	rs1186721	Light DIY	osteoarthritis	A	G	0.01299	0.0299029	0.315844	0.315728	0.00237226	4.39997e-08	0.0169284	0.0776283	460376	FALSE	TRUE	7.29249e-05	33.5752
4	rs12912808	Light DIY	osteoarthritis	T	C	-0.017546	-0.0146508	0.148607	0.147883	0.00310889	1.7e-08	0.0224575	0.513718	460376	FALSE	TRUE	7.79033e-05	35.8674
5	rs1921981	Light DIY	osteoarthritis	A	G	-0.013037	-0.00686411	0.325647	0.324408	0.00237139	3.79997e-08	0.0175533	0.695689	460376	FALSE	TRUE	7.46483e-05	34.3687
6	rs1972763	Light DIY	osteoarthritis	T	C	-0.0128383	-0.00600363	0.657628	0.656378	0.00232366	3.29997e-08	0.016668	0.718755	460376	FALSE	TRUE	7.42204e-05	34.1717
7	rs1974771	Light DIY	osteoarthritis	A	G	0.0213389	-0.0108148	0.099975	0.100836	0.00367836	6.59994e-09	0.02637	0.681459	460376	FALSE	TRUE	8.19445e-05	37.7282
8	rs2035562	Light DIY	osteoarthritis	G	A	0.0138763	0.0027765	0.672483	0.669855	0.00235606	3.89996e-09	0.0169252	0.869683	460376	FALSE	TRUE	8.48189e-05	39.0517
9	rs2114286	Light DIY	osteoarthritis	G	A	0.0122453	0.0131176	0.534243	0.53431	0.00221725	3.29997e-08	0.0158145	0.406794	460376	FALSE	TRUE	7.4622e-05	34.3566
10	rs2854277	Light DIY	osteoarthritis	T	C	-0.0320288	0.0197551	0.082571	0.145235	0.00506676	2.59998e-10	0.0223146	0.376639	460376	FALSE	TRUE	0.000155422	71.5632
11	rs2942127	Light DIY	osteoarthritis	A	G	-0.016037	-0.000158547	0.824644	0.825441	0.00290278	3.29997e-08	0.0208671	0.993931	460376	FALSE	TRUE	7.43812e-05	34.2457
12	rs2988004	Light DIY	osteoarthritis	G	T	0.0131708	0.0346993	0.442245	0.440508	0.00223979	4.09996e-09	0.0160309	0.0304818	460376	FALSE	TRUE	8.55777e-05	39.4011
13	rs4886868	Heavy DIY	osteoarthritis	G	T	0.0124954	-0.0157052	0.585862	0.585319	0.00226611	3.50002e-08	0.0163119	0.335774	460376	FALSE	TRUE	7.57654e-05	34.883
14	rs7326482	Heavy DIY	osteoarthritis	T	G	0.0129605	0.0164533	0.615163	0.614005	0.00229416	1.6e-08	0.0163926	0.315328	460376	FALSE	TRUE	7.95317e-05	36.6173
15	rs77742115	Heavy DIY	osteoarthritis	C	T	0.018348	-0.0303062	0.138319	0.14085	0.00319777	9.59997e-09	0.0230061	0.186751	460376	FALSE	TRUE	8.02483e-05	36.9472
16	rs7804463	Heavy DIY	osteoarthritis	C	T	-0.0150095	-0.000928058	0.470424	0.471811	0.00221333	1.20005e-11	0.0158133	0.953309	460376	FALSE	TRUE	0.000112248	51.6821
17	rs877483	Heavy DIY	osteoarthritis	C	T	-0.0122277	0.0153292	0.566815	0.567558	0.00222756	4e-08	0.0159877	0.337547	460376	FALSE	TRUE	7.34234e-05	33.8047
18	rs921915	Heavy DIY	osteoarthritis	C	T	0.0138882	-0.0388259	0.587905	0.59089	0.00224013	5.69994e-10	0.0159748	0.0151405	460376	FALSE	TRUE	9.34601e-05	43.0306
19	rs1248860	Heavy DIY	osteoarthritis	A	G	0.00976972	-0.00797094	0.51556	0.51321	0.00131429	1.10002e-13	0.0157533	0.612872	460376	FALSE	TRUE	4.76775e-05	21.9505
20	rs13243553	Heavy DIY	osteoarthritis	A	G	-0.00874851	0.00474907	0.392021	0.390784	0.00134959	8.99912e-11	0.0161858	0.769231	460376	FALSE	TRUE	3.64835e-05	16.7967
21	rs2764261	Heavy DIY	osteoarthritis	G	A	-0.00912633	0.0156046	0.625689	0.628155	0.00136054	1.99986e-11	0.0164141	0.341564	460376	FALSE	TRUE	3.90134e-05	17.9614
22	rs328902	Heavy DIY	osteoarthritis	T	C	0.00878858	0.0307057	0.314508	0.315507	0.0014168	5.49997e-10	0.0169594	0.0705083	460376	FALSE	TRUE	3.33044e-05	15.333
23	rs3781411	Heavy DIY	osteoarthritis	T	C	-0.0125792	0.0279647	0.123618	0.122646	0.00199721	2.99999e-10	0.0238107	0.241194	460376	FALSE	TRUE	3.42856e-05	15.7847
24	rs6667222	Heavy DIY	osteoarthritis	C	A	-0.00873051	-0.020764	0.251857	0.253302	0.00151739	8.70001e-09	0.0182252	0.254079	460376	FALSE	TRUE	2.87242e-05	13.2243
25	rs9276758	Heavy DIY	osteoarthritis	A	G	-0.00803189	-0.0118706	0.311693	0.311185	0.00141706	1.40001e-08	0.0170962	0.487271	460376	FALSE	TRUE	2.76806e-05	12.7438
26	rs11012732	Heavy DIY	osteoarthritis	G	A	-0.224986	0.0414983	0.332193	0.329038	0.0385641	5.39995e-09	0.0167945	0.0135953	460376	FALSE	TRUE	0.0224586	10576.9
27	rs12522261	Heavy DIY	osteoarthritis	A	G	-0.210522	0.00157373	0.343473	0.341827	0.0383038	3.89996e-08	0.0166552	0.924687	460376	FALSE	TRUE	0.019988	9389.65
28	rs148193266	Heavy DIY	osteoarthritis	C	A	0.510362	-0.0217048	0.042668	0.0427475	0.0921544	3.09999e-08	0.0405771	0.591891	460376	FALSE	TRUE	0.021279	10009.3
29	rs34517439	Walking for pleasure	osteoarthritis	A	C	-0.30792	0.0544	0.120938	0.123226	0.0562443	4.39997e-08	0.0242047	0.025193	460376	FALSE	TRUE	0.0201599	9472.04
30	rs56194509	Walking for pleasure	osteoarthritis	G	T	0.303404	0.0294506	0.220486	0.223647	0.0439408	5.00035e-12	0.0187939	0.117706	460376	FALSE	TRUE	0.031643	15043.6
31	rs59499656	Walking for pleasure	osteoarthritis	T	A	0.228253	-0.00630156	0.344493	0.358736	0.0382563	2.39999e-09	0.0164281	0.701236	460376	FALSE	TRUE	0.0235299	11093.6
32	rs6775319	Walking for pleasure	osteoarthritis	T	A	-0.225081	0.00762551	0.729248	0.730453	0.040802	3.50002e-08	0.0178629	0.669347	460376	FALSE	TRUE	0.0200057	9398.14
33	rs9293503	Walking for pleasure	osteoarthritis	C	T	-0.328953	-0.0219946	0.111505	0.109029	0.0586852	2.1e-08	0.0259728	0.396226	460376	FALSE	TRUE	0.0214411	10087.2
34	rs10465810	Walking for pleasure	osteoarthritis	A	T	0.0201064	-0.00848665	0.60739	0.608528	0.00429306	2.82064e-06	0.0165491	0.608145	460376	FALSE	TRUE	0.000192809	88.7814
35	rs11866559	Walking for pleasure	osteoarthritis	G	A	-0.0265185	-0.00854009	0.820067	0.820111	0.00535056	7.18815e-07	0.020589	0.67846	460376	FALSE	TRUE	0.000207533	95.5628
36	rs1358994	Walking for pleasure	osteoarthritis	G	C	-0.0222274	0.0071122	0.662763	0.616347	0.00475726	2.97829e-06	0.017357	0.681926	460376	FALSE	TRUE	0.000220852	101.697
37	rs1454556	Walking for pleasure	osteoarthritis	T	C	-0.020343	-0.00163457	0.62566	0.623321	0.00423686	1.57534e-06	0.016278	0.920093	460376	FALSE	TRUE	0.000193849	89.2606
38	rs1668835	Walking for pleasure	osteoarthritis	T	A	-0.022767	-0.0262216	0.688312	0.690626	0.00444924	3.10345e-07	0.0170942	0.125405	460376	FALSE	TRUE	0.000222406	102.413
39	rs17221323	Walking for pleasure	osteoarthritis	T	C	-0.0243573	-0.0516514	0.812448	0.816912	0.00533031	4.88693e-06	0.0203354	0.0113441	460376	FALSE	TRUE	0.000180803	83.252
40	rs17395021	Walking for pleasure	osteoarthritis	T	C	-0.0292229	-0.0425764	0.870716	0.870658	0.00614975	2.0153e-06	0.0232994	0.0685094	460376	FALSE	TRUE	0.000192264	88.5304
41	rs1856329	Walking for pleasure	osteoarthritis	A	C	0.0274051	-0.0421445	0.800668	0.802768	0.00512717	9.03804e-08	0.0196768	0.0326242	460376	FALSE	TRUE	0.00023973	110.392
42	rs2867655	Walking for pleasure	osteoarthritis	C	G	0.026792	-0.00984595	0.161347	0.163027	0.00557363	1.53272e-06	0.0215051	0.646845	460376	FALSE	TRUE	0.00019426	89.4496
43	rs4419891	Walking for pleasure	osteoarthritis	T	C	0.0216675	0.0341496	0.277503	0.278072	0.00459228	2.37888e-06	0.0176515	0.0533839	460376	FALSE	TRUE	0.000188257	86.685
44	rs4754194	Walking for pleasure	osteoarthritis	C	T	-0.0253582	0.00656424	0.772976	0.770222	0.0049128	2.4477e-07	0.0189274	0.728638	460376	FALSE	TRUE	0.000225686	103.923
45	rs61276363	Walking for pleasure	osteoarthritis	G	T	-0.0246269	-0.00129524	0.808355	0.813406	0.00527555	3.03968e-06	0.0205456	0.949704	460376	FALSE	TRUE	0.00018791	86.525
46	rs62125156	Walking for pleasure	osteoarthritis	A	C	0.024007	0.000680662	0.787512	0.786649	0.005043	1.93152e-06	0.0193837	0.971945	460376	FALSE	TRUE	0.000192885	88.8161
47	rs62443625	Walking for pleasure	osteoarthritis	T	C	-0.0255601	-0.0229061	0.76673	0.767827	0.00485794	1.42877e-07	0.0190349	0.229411	460376	FALSE	TRUE	0.000233699	107.614
48	rs62460842	Walking for pleasure	osteoarthritis	G	A	0.0347245	-0.0506321	0.920037	0.920878	0.0075267	3.95927e-06	0.0285775	0.0776587	460376	FALSE	TRUE	0.000177417	81.6929
49	rs6433478	Strenuous sports	osteoarthritis	T	C	-0.0236604	-0.0175671	0.456898	0.455123	0.00415247	1.21285e-08	0.0160337	0.273149	460376	FALSE	TRUE	0.000277827	127.94
50	rs6579971	Strenuous sports	osteoarthritis	A	G	0.0211055	-0.0318845	0.291677	0.292084	0.00451676	2.97254e-06	0.0176234	0.0700326	460376	FALSE	TRUE	0.000184058	84.7511
51	rs6754234	Strenuous sports	osteoarthritis	C	T	0.0322963	-0.0180338	0.0966689	0.096985	0.00695008	3.36967e-06	0.026926	0.502389	460376	FALSE	TRUE	0.000182167	83.8801
52	rs72633364	Strenuous sports	osteoarthritis	G	A	-0.0233904	0.000736108	0.711479	0.710858	0.00461976	4.1245e-07	0.0176418	0.96669	460376	FALSE	TRUE	0.000224618	103.432
53	rs743580	Strenuous sports	osteoarthritis	A	G	0.024886	-0.0134546	0.510401	0.50893	0.0041043	1.33276e-09	0.0157931	0.394261	460376	FALSE	TRUE	0.000309523	142.54
54	rs74863845	Strenuous sports	osteoarthritis	C	G	-0.0661442	0.0500147	0.977247	0.977444	0.0140528	2.51593e-06	0.0550083	0.360822	460376	FALSE	TRUE	0.000194561	89.5884
55	rs7547571	Other exercises	osteoarthritis	G	T	0.0199673	-0.0178659	0.424442	0.428165	0.00414691	1.47213e-06	0.0159611	0.262863	460376	FALSE	TRUE	0.000194794	89.6957
56	rs77598509	Other exercises	osteoarthritis	G	A	0.0613345	0.0416734	0.975327	0.974484	0.0132388	3.60518e-06	0.0509275	0.411302	460376	FALSE	TRUE	0.000181056	83.3684
57	rs77981032	Other exercises	osteoarthritis	G	A	0.0459217	0.0259693	0.953442	0.95272	0.00988254	3.37204e-06	0.0382514	0.496136	460376	FALSE	TRUE	0.000187221	86.2078
58	rs78830914	Other exercises	osteoarthritis	A	G	-0.0591453	0.0625459	0.971445	0.970315	0.0123322	1.61861e-06	0.0476196	0.186403	460376	FALSE	TRUE	0.000194076	89.3647
59	rs80028338	Other exercises	osteoarthritis	A	C	-0.0275219	-0.0320505	0.794992	0.774818	0.0052431	1.5279e-07	0.0186976	0.0870422	460376	FALSE	TRUE	0.0002469	113.694
60	rs10946808	Other exercises	osteoarthritis	G	A	0.00770783	-0.0285696	0.272926	0.270315	0.00126135	9.90011e-10	0.0178648	0.109291	460376	FALSE	TRUE	2.35786e-05	10.8552
61	rs111901094	Other exercises	osteoarthritis	T	G	-0.0087724	0.01344	0.182455	0.1203	0.00147943	2.99999e-09	0.0242059	0.579111	460376	FALSE	TRUE	2.2958e-05	10.5695
62	rs1200154	Other exercises	osteoarthritis	A	G	0.00628507	-0.010844	0.592867	0.591941	0.00114355	3.89996e-08	0.0160641	0.499731	460376	FALSE	TRUE	1.90697e-05	18.7794
63	rs1265178	Other exercises	osteoarthritis	A	G	-0.00731312	0.0288305	0.237741	0.236153	0.00132256	3.2e-08	0.0184148	0.117972	460376	FALSE	TRUE	1.93839e-05	18.924
64	rs166840	Other exercises	osteoarthritis	A	G	-0.00764832	9.7194e-05	0.411977	0.412648	0.00115131	3.10027e-11	0.0161829	0.995196	460376	FALSE	TRUE	2.83419e-05	13.0483
65	rs288070	Other exercises	osteoarthritis	A	G	0.0105989	0.037668	0.098249	0.0966892	0.00188621	1.89998e-08	0.026399	0.154826	460376	FALSE	TRUE	1.99052e-05	19.164
66	rs2994326	Other exercises	osteoarthritis	C	T	0.00796105	0.00950401	0.813408	0.815436	0.00145523	4.49997e-08	0.0207661	0.646985	460376	FALSE	TRUE	1.92385e-05	18.8571
67	rs4411372	Other exercises	osteoarthritis	C	T	0.00702379	-0.0149791	0.280227	0.279765	0.00125228	2e-08	0.0176197	0.394927	460376	FALSE	TRUE	1.99012e-05	19.1622
68	rs4865667	Other exercises	osteoarthritis	T	C	-0.00661328	-0.00881141	0.387473	0.386622	0.00115524	1e-08	0.0163325	0.589466	460376	FALSE	TRUE	2.07602e-05	19.5576
69	rs62253088	Other exercises	osteoarthritis	C	T	-0.010885	-0.0177651	0.673024	0.671779	0.00119786	1e-19	0.0167928	0.290383	460376	FALSE	TRUE	5.21475e-05	24.0086
73	rs10041724	TV	osteoarthritis	T	C	0.0180931	0.0184672	0.807695	0.806157	0.00273852	3.92478e-11	0.0200639	0.3568	422218	FALSE	TRUE	0.000101694	42.9411
74	rs10054327	TV	osteoarthritis	G	A	0.0172449	-0.00363448	0.576024	0.578289	0.00219021	3.44501e-15	0.01604	0.820753	422218	FALSE	TRUE	0.000145256	61.3382
75	rs10145592	TV	osteoarthritis	C	G	-0.014845	0.0340001	0.409418	0.407047	0.00220802	1.77754e-11	0.0161665	0.0355549	422218	FALSE	TRUE	0.000106571	45.0006
76	rs10189857	TV	osteoarthritis	A	G	-0.020463	0.000300902	0.56785	0.56611	0.00217999	6.18859e-21	0.015899	0.9849	422218	FALSE	TRUE	0.000205512	86.7882
77	rs1022785	TV	osteoarthritis	G	A	0.0180068	0.0301979	0.14165	0.141583	0.00311082	7.10424e-09	0.0226723	0.183817	422218	FALSE	TRUE	7.88468e-05	33.293
78	rs10234444	TV	osteoarthritis	G	A	0.0158909	0.00498535	0.823392	0.824337	0.00286457	2.89958e-08	0.0212236	0.814227	422218	FALSE	TRUE	7.34419e-05	31.0106
79	rs1031423	TV	osteoarthritis	T	C	-0.0185194	-0.00883338	0.215208	0.21544	0.00262613	1.76397e-12	0.019208	0.645431	422218	FALSE	TRUE	0.00011585	48.9195
80	rs10427502	TV	osteoarthritis	G	A	0.0136963	0.0369757	0.622468	0.622946	0.00223339	8.65e-10	0.016374	0.0237936	422218	FALSE	TRUE	8.81673e-05	37.2289
81	rs10737620	TV	osteoarthritis	T	A	0.0144141	0.0100575	0.273668	0.276393	0.00241921	2.55055e-09	0.0176582	0.569142	422218	FALSE	TRUE	8.2597e-05	34.8767
82	rs10771746	TV	osteoarthritis	C	T	-0.0142821	-0.00948959	0.716605	0.71729	0.00239463	2.45805e-09	0.0174712	0.587174	422218	FALSE	TRUE	8.28488e-05	34.983
83	rs10772643	TV	osteoarthritis	C	T	0.0247995	0.0427627	0.107916	0.107621	0.00349653	1.31612e-12	0.0252374	0.091241	422218	FALSE	TRUE	0.000118415	50.0027
84	rs10786658	TV	osteoarthritis	A	T	-0.0144534	0.00796243	0.413503	0.414152	0.00219578	4.63059e-11	0.0160453	0.619766	422218	FALSE	TRUE	0.000101325	42.7852
85	rs10876864	TV	osteoarthritis	G	A	-0.0133403	0.0105559	0.427197	0.4271	0.0021844	1.01472e-09	0.0158979	0.506762	422218	FALSE	TRUE	8.70953e-05	36.7762
86	rs10890123	TV	osteoarthritis	C	T	0.0142118	-0.0264954	0.770249	0.769463	0.0025712	3.25192e-08	0.0187428	0.158031	422218	FALSE	TRUE	7.14853e-05	30.1844
87	rs10932837	TV	osteoarthritis	C	T	-0.0131055	-0.00908605	0.494411	0.492306	0.00216152	1.33527e-09	0.015841	0.566246	422218	FALSE	TRUE	8.58663e-05	36.2573
88	rs10994943	TV	osteoarthritis	T	G	0.0129868	0.0276655	0.581013	0.579377	0.00219109	3.08339e-09	0.0159811	0.0832741	422218	FALSE	TRUE	8.21147e-05	34.673
89	rs11020045	TV	osteoarthritis	A	C	-0.0129952	-0.000191402	0.669012	0.668632	0.00230152	1.63885e-08	0.0167224	0.990902	422218	FALSE	TRUE	7.47898e-05	31.5798
90	rs11130793	TV	osteoarthritis	C	T	0.0129223	-0.000417922	0.601737	0.60196	0.00221055	5.04322e-09	0.0161151	0.979294	422218	FALSE	TRUE	8.00362e-05	33.7953
91	rs111901094	TV	osteoarthritis	G	T	-0.0170799	-0.01344	0.817212	0.8797	0.00284699	1.9819e-09	0.0242059	0.579111	422218	FALSE	TRUE	8.71531e-05	36.8007
92	rs11218575	TV	osteoarthritis	C	T	0.0153751	-0.00677244	0.566037	0.56512	0.00218733	2.07776e-12	0.0159499	0.671151	422218	FALSE	TRUE	0.000116135	49.0398
93	rs11245482	TV	osteoarthritis	T	C	-0.0132329	-0.0196626	0.61325	0.616423	0.00222132	2.56559e-09	0.01623	0.225903	422218	FALSE	TRUE	8.30631e-05	35.0735
94	rs113584870	TV	osteoarthritis	G	A	0.0169679	0.0180034	0.824434	0.823127	0.00298893	1.37146e-08	0.0219711	0.411955	422218	FALSE	TRUE	8.33456e-05	35.1928
95	rs114600294	TV	osteoarthritis	G	C	-0.0162426	-0.00633445	0.788982	0.792863	0.00264223	7.88093e-10	0.0193063	0.742927	422218	FALSE	TRUE	8.78472e-05	37.0937
96	rs1156541	TV	osteoarthritis	C	T	0.0144511	-0.00929407	0.222974	0.224545	0.0026009	2.75723e-08	0.0189615	0.623845	422218	FALSE	TRUE	7.23638e-05	30.5554
97	rs116175338	TV	osteoarthritis	G	T	-0.0142616	-0.0273079	0.753708	0.754245	0.00251427	1.40924e-08	0.0182245	0.134554	422218	FALSE	TRUE	7.55127e-05	31.8851
98	rs11654952	TV	osteoarthritis	T	G	-0.0171839	0.0110822	0.861375	0.865212	0.00313587	4.25838e-08	0.0234898	0.636793	422218	FALSE	TRUE	7.05192e-05	29.7764
99	rs11657730	TV	osteoarthritis	C	T	0.0129477	-0.0236728	0.636776	0.635846	0.00226497	1.08741e-08	0.0165326	0.152433	422218	FALSE	TRUE	7.7549e-05	32.745
100	rs11689199	TV	osteoarthritis	A	G	0.0184644	0.00136174	0.597665	0.604134	0.00220443	5.4737e-17	0.0162898	0.933375	422218	FALSE	TRUE	0.000163963	69.2392
101	rs11714337	TV	osteoarthritis	G	A	0.0144017	0.0175536	0.569041	0.570209	0.00218888	4.72085e-11	0.0160307	0.273388	422218	FALSE	TRUE	0.000101727	42.9552
102	rs11763734	TV	osteoarthritis	A	C	-0.012463	-0.0110716	0.510007	0.514971	0.00216247	8.24767e-09	0.0158916	0.486008	422218	FALSE	TRUE	7.76321e-05	32.78
103	rs11810109	TV	osteoarthritis	A	T	0.0162518	0.0319642	0.701438	0.702898	0.00235696	5.37747e-12	0.0173634	0.0652649	422218	TRUE	FALSE	0.000110626	46.7132
104	rs11985394	TV	osteoarthritis	T	A	0.0123238	0.0162595	0.545277	0.546626	0.00216802	1.31306e-08	0.015827	0.304183	422218	FALSE	TRUE	7.53153e-05	31.8017
105	rs12105701	TV	osteoarthritis	C	T	-0.0128825	-0.0116458	0.395851	0.397776	0.00220843	5.43321e-09	0.0161853	0.471704	422218	FALSE	TRUE	7.93791e-05	33.5178
106	rs12272012	TV	osteoarthritis	G	C	-0.0295782	-0.0505777	0.955687	0.955404	0.00525808	1.85202e-08	0.0374668	0.179018	422218	FALSE	TRUE	7.41004e-05	31.2887
107	rs12289262	TV	osteoarthritis	C	T	-0.0137276	-0.0151686	0.730942	0.73358	0.00244533	1.97928e-08	0.0178874	0.396767	422218	FALSE	TRUE	7.41222e-05	31.2979
108	rs1243182	TV	osteoarthritis	C	T	-0.0185916	-0.0387958	0.689639	0.691348	0.00234162	2.02783e-15	0.0170606	0.0231553	422218	FALSE	TRUE	0.000147963	62.4815
109	rs12476388	TV	osteoarthritis	C	T	0.0133031	0.0176479	0.708552	0.710397	0.00237409	2.10124e-08	0.0174325	0.310998	422218	FALSE	TRUE	7.30918e-05	30.8628
110	rs12491503	TV	osteoarthritis	G	A	-0.0142607	-0.0138538	0.670306	0.671025	0.00229906	5.54534e-10	0.0167346	0.407972	422218	FALSE	TRUE	8.98868e-05	37.955
111	rs12541615	TV	osteoarthritis	T	C	-0.0175199	-0.00270364	0.817478	0.817912	0.00280013	3.92915e-10	0.020397	0.894628	422218	FALSE	TRUE	9.15977e-05	38.6776
112	rs12554512	TV	osteoarthritis	T	C	0.0207024	-0.00215547	0.584071	0.58402	0.00219328	3.76305e-21	0.0159768	0.892696	422218	FALSE	TRUE	0.000208236	87.939
113	rs12714704	TV	osteoarthritis	T	C	-0.0144464	0.0150913	0.28671	0.285015	0.0023903	1.50563e-09	0.01744	0.387162	422218	FALSE	TRUE	8.53608e-05	36.0438
114	rs12725114	TV	osteoarthritis	G	A	0.015309	-0.0269402	0.802003	0.805299	0.00271147	1.6421e-08	0.0199619	0.177831	422218	FALSE	TRUE	7.44318e-05	31.4286
115	rs12783451	TV	osteoarthritis	G	A	0.0126896	0.0160462	0.668816	0.665805	0.00229907	3.40064e-08	0.0168107	0.339553	422218	FALSE	TRUE	7.13349e-05	30.1209
116	rs13029509	TV	osteoarthritis	G	A	-0.018334	-0.00907141	0.520079	0.520445	0.00215848	1.99747e-17	0.0158712	0.56763	422218	FALSE	TRUE	0.000167797	70.8584
117	rs13107325	TV	osteoarthritis	C	T	-0.0291705	-0.0520801	0.925644	0.925219	0.00412256	1.48566e-12	0.0294304	0.0780477	422218	FALSE	TRUE	0.000117133	49.461
118	rs138256022	TV	osteoarthritis	C	T	-0.0313469	0.0119124	0.958546	0.955865	0.00565322	2.94015e-08	0.0414507	0.773544	422218	TRUE	FALSE	7.80906e-05	32.9737
119	rs141184308	TV	osteoarthritis	A	G	0.0432607	0.0117162	0.977528	0.977879	0.00777329	2.617e-08	0.0580078	0.839733	422218	FALSE	TRUE	8.2222e-05	34.7183
120	rs1421334	TV	osteoarthritis	A	C	0.0173137	-0.00510483	0.449524	0.449796	0.00218309	2.17699e-15	0.0159526	0.748955	422218	FALSE	TRUE	0.000148355	62.647
121	rs142710267	TV	osteoarthritis	T	G	0.0162445	0.00779095	0.65012	0.647762	0.00236627	6.64801e-12	0.0173695	0.653671	422218	TRUE	FALSE	0.000120048	50.6923
122	rs150399729	TV	osteoarthritis	C	G	0.0389574	0.0129648	0.968958	0.968752	0.00707312	3.63326e-08	0.0513558	0.80039	422218	FALSE	TRUE	9.12987e-05	38.5513
123	rs1563908	TV	osteoarthritis	A	G	0.0163457	0.0107109	0.619611	0.62732	0.00222623	2.09918e-13	0.0162756	0.510349	422218	FALSE	TRUE	0.000125946	53.1831
124	rs1623025	TV	osteoarthritis	G	C	-0.012357	0.0198499	0.52946	0.529548	0.00217698	1.3771e-08	0.0159576	0.213464	422218	FALSE	TRUE	7.60827e-05	32.1258
125	rs17207890	TV	osteoarthritis	G	A	0.015694	-0.000184075	0.657407	0.6562	0.00228666	6.72946e-12	0.0167701	0.991386	422218	FALSE	TRUE	0.000110946	46.8482
126	rs17379561	TV	osteoarthritis	A	T	-0.0254838	-0.0396675	0.855876	0.856292	0.00307206	1.0827e-16	0.0222888	0.0759154	422218	FALSE	TRUE	0.000160216	67.6565
127	rs17512836	TV	osteoarthritis	T	C	0.0422142	0.0657232	0.974385	0.97462	0.00684643	7.00965e-10	0.051742	0.201139	422218	TRUE	FALSE	8.89553e-05	37.5617
128	rs17568389	TV	osteoarthritis	T	A	0.0154814	0.010389	0.486903	0.485174	0.0021647	8.56766e-13	0.0158306	0.511668	422218	FALSE	TRUE	0.000119755	50.5684
129	rs17727474	TV	osteoarthritis	C	T	0.017551	0.00726446	0.832295	0.831425	0.00296085	3.07226e-09	0.0217656	0.738431	422218	FALSE	TRUE	8.59918e-05	36.3102
130	rs17789218	TV	osteoarthritis	T	C	0.0185965	0.018468	0.75605	0.753259	0.00251401	1.39142e-13	0.0183598	0.314004	422218	FALSE	TRUE	0.000127569	53.8684
131	rs1889778	TV	osteoarthritis	C	T	0.0124324	0.021372	0.53607	0.533812	0.00216679	9.59686e-09	0.015881	0.178304	422218	FALSE	TRUE	7.68801e-05	32.4625
132	rs2034768	TV	osteoarthritis	A	G	0.0147356	0.0174572	0.48743	0.485505	0.00215816	8.61946e-12	0.0157517	0.267755	422218	FALSE	TRUE	0.0001085	45.8155
133	rs2045147	TV	osteoarthritis	A	G	0.0126686	0.0276649	0.449407	0.453055	0.00217659	5.87109e-09	0.0158364	0.0807124	422218	FALSE	TRUE	7.94251e-05	33.5372
134	rs2060199	TV	osteoarthritis	T	A	0.012079	-0.0102549	0.446311	0.449159	0.00216372	2.37065e-08	0.0158601	0.517855	422218	FALSE	TRUE	7.211e-05	30.4482
135	rs2073869	TV	osteoarthritis	C	T	0.0186112	0.0230086	0.833626	0.833498	0.0029076	1.54483e-10	0.0214312	0.282251	422218	FALSE	TRUE	9.60805e-05	40.5706
136	rs2164744	TV	osteoarthritis	T	C	-0.0128573	-0.0149553	0.635134	0.634114	0.00224685	1.0505e-08	0.0163285	0.359905	422218	FALSE	TRUE	7.66176e-05	32.3516
137	rs2173650	TV	osteoarthritis	G	T	0.017845	-0.00808829	0.852206	0.851268	0.00304387	4.55668e-09	0.0221522	0.715171	422218	FALSE	TRUE	8.02166e-05	33.8715
138	rs2184364	TV	osteoarthritis	A	G	0.0156396	0.00305789	0.782382	0.781971	0.00263677	3.00458e-09	0.0192352	0.873667	422218	FALSE	TRUE	8.32904e-05	35.1695
139	rs2447098	TV	osteoarthritis	C	A	-0.014947	0.000681018	0.475175	0.472503	0.00217845	6.82365e-12	0.0160085	0.966024	422218	FALSE	TRUE	0.000111431	47.0532
140	rs2460	TV	osteoarthritis	G	A	-0.0152938	-0.00384365	0.736281	0.73555	0.00245865	4.95872e-10	0.0178892	0.829908	422218	FALSE	TRUE	9.08335e-05	38.3548
141	rs2584597	TV	osteoarthritis	T	C	0.0150996	-0.00779499	0.662057	0.663812	0.00239572	2.92429e-10	0.0175234	0.656523	422218	TRUE	FALSE	0.000102023	43.0803
142	rs2616830	TV	osteoarthritis	G	A	0.0164651	0.0176755	0.461988	0.460846	0.00216551	2.88593e-14	0.0158376	0.264457	422218	FALSE	TRUE	0.000134766	56.9082
143	rs262890	TV	osteoarthritis	A	G	-0.0185683	-0.0203822	0.698905	0.698824	0.00235563	3.20844e-15	0.0172085	0.236608	422218	FALSE	TRUE	0.00014511	61.2765
144	rs2717559	TV	osteoarthritis	A	G	0.0124298	-0.0296811	0.55928	0.557354	0.00219436	1.47514e-08	0.0160393	0.0643147	422218	FALSE	TRUE	7.61641e-05	32.1602
145	rs2787374	TV	osteoarthritis	T	C	0.012493	-0.00742145	0.407789	0.409573	0.00219413	1.24222e-08	0.0159893	0.642492	422218	FALSE	TRUE	7.53834e-05	31.8305
146	rs28457808	TV	osteoarthritis	C	G	0.0165953	0.028401	0.837433	0.837794	0.00293406	1.54863e-08	0.0216766	0.189227	422218	FALSE	TRUE	7.49864e-05	31.6628
147	rs28971796	TV	osteoarthritis	A	G	0.014827	0.021741	0.378365	0.308618	0.0024757	2.11118e-09	0.0236033	0.357601	422218	FALSE	TRUE	0.000103415	43.6679
148	rs303753	TV	osteoarthritis	G	A	-0.0144597	-0.0336341	0.652948	0.656717	0.00229051	2.73901e-10	0.016892	0.0466842	422218	FALSE	TRUE	9.47593e-05	40.0127
149	rs34224261	TV	osteoarthritis	G	C	-0.0175417	-0.0144109	0.469443	0.469256	0.00215973	4.57911e-16	0.0158046	0.361814	422218	FALSE	TRUE	0.000153281	64.7276
150	rs34864022	TV	osteoarthritis	A	G	-0.0263815	-0.062798	0.933558	0.934731	0.00435706	1.40517e-09	0.0312161	0.04539	422218	FALSE	TRUE	8.63402e-05	36.4574
151	rs35080497	TV	osteoarthritis	C	T	-0.0131251	-0.0386509	0.666478	0.665803	0.00229107	1.01139e-08	0.0167065	0.020843	422218	FALSE	TRUE	7.65853e-05	32.338
152	rs35574015	TV	osteoarthritis	T	C	-0.0131592	-0.00520127	0.705846	0.70565	0.00237523	3.02162e-08	0.0173206	0.764001	422218	FALSE	TRUE	7.19074e-05	30.3626
153	rs374722	TV	osteoarthritis	G	A	0.0244932	-0.00239972	0.150476	0.149844	0.0030238	5.48965e-16	0.0221938	0.913803	422218	FALSE	TRUE	0.000153378	64.7687
154	rs3754970	TV	osteoarthritis	T	C	-0.014997	-0.0038381	0.495822	0.496368	0.0021699	4.79967e-12	0.0159404	0.809727	422218	FALSE	TRUE	0.000112447	47.4823
155	rs3796386	TV	osteoarthritis	G	A	-0.0261712	-0.0564945	0.571888	0.575683	0.0021795	3.22974e-33	0.0159279	0.000393043	422218	FALSE	TRUE	0.000335387	141.653
156	rs405797	TV	osteoarthritis	T	A	-0.0148849	-0.0145114	0.246793	0.24579	0.00250575	2.84506e-09	0.0183863	0.429623	422218	FALSE	TRUE	8.237e-05	34.7808
157	rs42210	TV	osteoarthritis	G	C	-0.0138517	0.0263032	0.289169	0.290675	0.00239536	7.35017e-09	0.0173965	0.130948	422218	FALSE	TRUE	7.88777e-05	33.3061
158	rs4334769	TV	osteoarthritis	G	T	0.0121315	-0.00518048	0.473922	0.474173	0.00216621	2.13939e-08	0.0158653	0.744017	422218	FALSE	TRUE	7.33865e-05	30.9872
159	rs4382592	TV	osteoarthritis	T	G	0.0136721	0.0186629	0.301425	0.299708	0.00235776	6.68044e-09	0.0172573	0.279841	422218	FALSE	TRUE	7.87214e-05	33.24
160	rs4435081	TV	osteoarthritis	C	T	0.0121101	-0.00931357	0.529508	0.531564	0.00216745	2.30684e-08	0.0158108	0.555839	422218	FALSE	TRUE	7.30719e-05	30.8544
161	rs4523073	TV	osteoarthritis	A	G	-0.0137517	-0.00819243	0.591077	0.590445	0.00221114	4.9944e-10	0.0161946	0.612997	422218	FALSE	TRUE	9.14173e-05	38.6014
162	rs457335	TV	osteoarthritis	A	G	0.0150723	0.00533043	0.226746	0.227258	0.00258159	5.27112e-09	0.0187562	0.776326	422218	FALSE	TRUE	7.96619e-05	33.6372
163	rs4577309	TV	osteoarthritis	A	G	0.0160037	0.0180531	0.468698	0.468041	0.00216796	1.56027e-13	0.015887	0.255856	422218	FALSE	TRUE	0.000127557	53.8636
164	rs4675246	TV	osteoarthritis	G	T	-0.0148496	-0.0205103	0.796922	0.798083	0.00267587	2.86574e-08	0.0195162	0.293865	422218	FALSE	TRUE	7.13737e-05	30.1373
165	rs4775373	TV	osteoarthritis	T	C	0.0132229	0.0328214	0.361442	0.361591	0.00225713	4.67685e-09	0.0164672	0.046428	422218	FALSE	TRUE	8.07091e-05	34.0794
166	rs4810315	TV	osteoarthritis	G	A	-0.0128121	0.0120503	0.668214	0.671009	0.00230486	2.71741e-08	0.016999	0.478209	422218	FALSE	TRUE	7.27854e-05	30.7334
167	rs4845364	TV	osteoarthritis	A	G	-0.0153008	-0.0260861	0.495003	0.494917	0.00215604	1.27758e-12	0.015782	0.0983264	422218	FALSE	TRUE	0.000117046	49.4243
168	rs4847408	TV	osteoarthritis	G	C	0.0126824	0.0196775	0.350083	0.352595	0.00225745	1.93158e-08	0.0164743	0.232564	422218	FALSE	TRUE	7.31917e-05	30.905
169	rs4937842	TV	osteoarthritis	G	C	-0.0128044	-0.017169	0.633634	0.636032	0.00225644	1.39011e-08	0.0165519	0.299824	422218	FALSE	TRUE	7.61206e-05	32.1418
170	rs4950109	TV	osteoarthritis	T	C	-0.012789	0.00109824	0.38102	0.380888	0.00222498	9.03497e-09	0.016259	0.946131	422218	FALSE	TRUE	7.71485e-05	32.5758
171	rs4973576	TV	osteoarthritis	C	A	-0.0145232	-0.0234665	0.298072	0.301203	0.00237947	1.03742e-09	0.0175497	0.180741	422218	TRUE	FALSE	8.82609e-05	37.2685
172	rs55700114	TV	osteoarthritis	G	A	-0.014333	-0.00573846	0.712746	0.71333	0.00239284	2.09901e-09	0.0175293	0.743454	422218	FALSE	TRUE	8.41211e-05	35.5203
173	rs55909997	TV	osteoarthritis	G	A	-0.0135532	-0.0555942	0.650384	0.653513	0.00227041	2.3799e-09	0.0164988	0.000766602	422218	FALSE	TRUE	8.35362e-05	35.2733
174	rs56103247	TV	osteoarthritis	C	T	0.0297647	0.0845216	0.943942	0.944083	0.00475247	3.77651e-10	0.0358964	0.0176336	422218	FALSE	TRUE	9.37596e-05	39.5905
175	rs56291505	TV	osteoarthritis	A	G	-0.0135002	-0.0173562	0.719723	0.720567	0.00241334	2.2191e-08	0.0178038	0.329999	422218	TRUE	FALSE	7.35298e-05	31.0477
176	rs56858768	TV	osteoarthritis	G	A	-0.0148792	-0.029182	0.700762	0.702129	0.00236956	3.40081e-10	0.0171962	0.0900617	422218	FALSE	TRUE	9.28488e-05	39.2059
177	rs57585211	TV	osteoarthritis	T	G	-0.0167329	-0.053863	0.826832	0.827817	0.00285006	4.32993e-09	0.0206406	0.00929673	422218	FALSE	TRUE	8.01784e-05	33.8553
178	rs6131281	TV	osteoarthritis	C	T	0.0160808	0.0124453	0.596509	0.594876	0.00220553	3.07372e-13	0.0161229	0.440058	422218	FALSE	TRUE	0.000124479	52.5636
179	rs61331678	TV	osteoarthritis	G	C	0.0150461	0.0348862	0.567932	0.567245	0.00218746	6.05528e-12	0.0160577	0.0297235	422218	FALSE	TRUE	0.000111103	46.9147
180	rs6141814	TV	osteoarthritis	C	A	-0.0135023	0.0142623	0.613455	0.614571	0.00222588	1.31094e-09	0.0162307	0.379388	422218	FALSE	TRUE	8.64626e-05	36.509
181	rs62151809	TV	osteoarthritis	C	T	-0.015683	-0.0263796	0.545444	0.54769	0.00217376	5.40578e-13	0.0159301	0.0978003	422218	FALSE	TRUE	0.000121962	51.5007
182	rs62379379	TV	osteoarthritis	G	T	-0.0260246	0.0164932	0.928551	0.927281	0.0042322	7.78799e-10	0.0307837	0.591552	422218	FALSE	TRUE	8.9867e-05	37.9467
183	rs62471080	TV	osteoarthritis	G	C	-0.0127843	-0.00128783	0.540782	0.543029	0.00216732	3.66449e-09	0.0159168	0.935583	422218	FALSE	TRUE	8.11755e-05	34.2764
184	rs62641636	TV	osteoarthritis	A	G	0.0144237	-0.0100536	0.691839	0.695062	0.00233911	6.98977e-10	0.017252	0.560214	422218	FALSE	TRUE	8.87087e-05	37.4575
185	rs6472942	TV	osteoarthritis	T	C	-0.0131633	7.18075e-05	0.568486	0.569866	0.00218761	1.77453e-09	0.0159569	0.996438	422218	FALSE	TRUE	8.50108e-05	35.896
186	rs6673341	TV	osteoarthritis	T	G	-0.014513	-0.0164111	0.465333	0.466863	0.0021693	2.22902e-11	0.0159132	0.302341	422218	FALSE	TRUE	0.000104807	44.256
187	rs66852340	TV	osteoarthritis	C	T	-0.0177896	-0.0262118	0.775527	0.777866	0.00260074	7.90788e-12	0.0189142	0.166402	422218	TRUE	FALSE	0.000110185	46.5271
188	rs6721975	TV	osteoarthritis	T	C	-0.0166905	0.00328244	0.231524	0.232264	0.00261401	1.71378e-10	0.0190828	0.863454	422218	FALSE	TRUE	9.91277e-05	41.8574
189	rs6754968	TV	osteoarthritis	G	A	-0.0141916	-0.0293334	0.65273	0.655491	0.00226549	3.7462e-10	0.016655	0.0784513	422218	FALSE	TRUE	9.13048e-05	38.5539
190	rs6797840	TV	osteoarthritis	A	C	-0.0161032	0.000410755	0.455899	0.455188	0.00218412	1.67012e-13	0.0160193	0.979541	422218	FALSE	TRUE	0.000128648	54.3242
191	rs6825241	TV	osteoarthritis	C	A	-0.0169583	-0.0280979	0.536204	0.53887	0.00216609	4.91799e-15	0.0157957	0.075313	422218	FALSE	TRUE	0.000143038	60.4016
192	rs6850494	TV	osteoarthritis	A	C	-0.0143297	-0.0361206	0.615571	0.614681	0.00222236	1.13362e-10	0.0160867	0.0248531	422218	FALSE	TRUE	9.71848e-05	41.037
193	rs6905544	TV	osteoarthritis	A	G	-0.0189935	-0.0107458	0.398622	0.399896	0.00221031	8.46254e-18	0.0161437	0.50555	422218	FALSE	TRUE	0.000172961	73.0396
194	rs6973656	TV	osteoarthritis	A	G	-0.0134657	-0.00834575	0.603264	0.603955	0.00220552	1.02509e-09	0.0160903	0.604043	422218	FALSE	TRUE	8.67954e-05	36.6496
195	rs6996198	TV	osteoarthritis	C	T	-0.0163982	0.0013812	0.84333	0.843972	0.00297381	3.50359e-08	0.0217169	0.949285	422218	FALSE	TRUE	7.10568e-05	30.0035
196	rs7043521	TV	osteoarthritis	A	T	0.0142704	0.0294911	0.430653	0.430604	0.00218468	6.48832e-11	0.0159496	0.0645476	422218	FALSE	TRUE	9.98635e-05	42.1682
197	rs707919	TV	osteoarthritis	A	G	-0.0135181	0.00733331	0.716836	0.713952	0.00239816	1.73176e-08	0.0173817	0.672998	422218	FALSE	TRUE	7.41855e-05	31.3246
198	rs7089973	TV	osteoarthritis	C	A	-0.013355	0.0116384	0.6186	0.616433	0.00223661	2.35673e-09	0.01635	0.476446	422218	FALSE	TRUE	8.41605e-05	35.5369
199	rs7157001	TV	osteoarthritis	A	G	-0.0139661	0.0305732	0.743872	0.742479	0.00249846	2.27222e-08	0.0183998	0.0960572	422218	FALSE	TRUE	7.43251e-05	31.3836
200	rs71658797	TV	osteoarthritis	T	A	-0.0203521	-0.0502469	0.876571	0.877267	0.00329198	6.31631e-10	0.023958	0.0366556	422218	FALSE	TRUE	8.96299e-05	37.8466
201	rs7184800	TV	osteoarthritis	G	A	0.0168167	0.0472109	0.696784	0.694312	0.00234935	8.18492e-13	0.0172527	0.00610844	422218	FALSE	TRUE	0.000119498	50.4601
202	rs7189927	TV	osteoarthritis	T	C	0.0149741	0.00101399	0.355786	0.354966	0.00225865	3.36442e-11	0.0164671	0.950906	422218	FALSE	TRUE	0.000102785	43.402
203	rs7248205	TV	osteoarthritis	C	T	0.0139253	0.0376647	0.397614	0.391	0.00221689	3.35414e-10	0.0162281	0.0203803	422218	FALSE	TRUE	9.28914e-05	39.2239
204	rs72723237	TV	osteoarthritis	C	T	-0.0466302	-0.0508167	0.980192	0.980284	0.00794155	4.31414e-09	0.057483	0.379103	422218	FALSE	TRUE	8.44338e-05	35.6523
205	rs72781699	TV	osteoarthritis	G	A	-0.0186804	-0.0256025	0.797367	0.799079	0.00267802	3.04889e-12	0.0195215	0.190358	422218	FALSE	TRUE	0.000112764	47.6162
206	rs72828890	TV	osteoarthritis	C	T	0.0192918	0.0229134	0.869256	0.870459	0.00329837	4.94867e-09	0.0248828	0.356199	422218	FALSE	TRUE	8.45951e-05	35.7204
207	rs72834698	TV	osteoarthritis	G	A	0.0226559	0.032414	0.858074	0.858142	0.0031007	2.73773e-13	0.0229532	0.156875	422218	FALSE	TRUE	0.00012502	52.792
208	rs749056	TV	osteoarthritis	T	G	0.0159242	0.019682	0.694179	0.691617	0.00234671	1.15481e-11	0.0172126	0.252476	422218	FALSE	TRUE	0.000107667	45.4638
209	rs749671	TV	osteoarthritis	G	A	0.015654	-0.0199315	0.62863	0.631119	0.00223821	2.67192e-12	0.0163487	0.223015	422218	FALSE	TRUE	0.000114415	48.3133
210	rs7564130	TV	osteoarthritis	T	C	-0.0149864	-0.0246606	0.640601	0.642474	0.00225071	2.76597e-11	0.0164438	0.13395	422218	TRUE	FALSE	0.000103416	43.6685
211	rs7693082	TV	osteoarthritis	G	C	0.0150716	0.013445	0.299686	0.296918	0.00235845	1.65378e-10	0.0172398	0.435705	422218	FALSE	TRUE	9.53472e-05	40.261
212	rs7693703	TV	osteoarthritis	G	A	0.0228437	0.0147351	0.910033	0.90896	0.0038412	2.73065e-09	0.028065	0.599111	422218	TRUE	FALSE	8.54483e-05	36.0807
213	rs7700107	TV	osteoarthritis	A	C	-0.0210603	-0.0120822	0.862543	0.865461	0.00313788	1.92458e-11	0.0229374	0.598697	422218	FALSE	TRUE	0.000105174	44.4106
214	rs7716447	TV	osteoarthritis	A	G	-0.0133844	-0.0348155	0.639406	0.63823	0.00226863	3.64004e-09	0.0165424	0.0354911	422218	FALSE	TRUE	8.26082e-05	34.8814
215	rs7834121	TV	osteoarthritis	G	T	-0.0139595	-0.00354314	0.504369	0.507755	0.00216371	1.10639e-10	0.0159016	0.82368	422218	FALSE	TRUE	9.74264e-05	41.139
216	rs7865801	TV	osteoarthritis	G	A	0.0127451	0.00119958	0.367473	0.370385	0.00226247	1.76826e-08	0.016654	0.942632	422218	FALSE	TRUE	7.55129e-05	31.8852
217	rs7991062	TV	osteoarthritis	C	G	-0.0177381	0.00852241	0.658663	0.66128	0.00228727	8.82458e-15	0.0167012	0.60975	422218	FALSE	TRUE	0.000141479	59.743
218	rs801733	TV	osteoarthritis	A	C	0.0168585	0.015073	0.641215	0.641666	0.00225323	7.32412e-14	0.0164887	0.360432	422218	FALSE	TRUE	0.000130769	55.2201
219	rs8043253	TV	osteoarthritis	C	T	-0.0120657	0.00897348	0.572917	0.573073	0.00218665	3.43089e-08	0.015966	0.574038	422218	FALSE	TRUE	7.12425e-05	30.0819
220	rs870151	TV	osteoarthritis	T	A	-0.0156288	-0.00944644	0.527632	0.526341	0.00218652	8.81819e-13	0.0162006	0.559849	422218	FALSE	TRUE	0.000121757	51.4139
221	rs8756	TV	osteoarthritis	C	A	-0.0134501	0.020582	0.484619	0.48282	0.00216618	5.32777e-10	0.015757	0.191496	422218	FALSE	TRUE	9.0367e-05	38.1578
222	rs9326862	TV	osteoarthritis	A	T	0.0120385	0.0536131	0.467982	0.465241	0.00216285	2.606e-08	0.0158597	0.00072507	422218	FALSE	TRUE	7.21656e-05	30.4717
223	rs9362612	TV	osteoarthritis	T	A	0.0124319	0.0113706	0.586022	0.586298	0.00219522	1.48603e-08	0.0159896	0.476918	422218	FALSE	TRUE	7.49888e-05	31.6638
224	rs9471333	TV	osteoarthritis	C	T	0.0131038	0.024896	0.450187	0.451866	0.00216935	1.53707e-09	0.0158549	0.11643	422218	FALSE	TRUE	8.50026e-05	35.8925
225	rs9563168	TV	osteoarthritis	G	A	0.0175868	-0.00426268	0.791482	0.790979	0.00266741	4.30411e-11	0.0194025	0.826149	422218	FALSE	TRUE	0.000102091	43.1089
226	rs9569734	TV	osteoarthritis	A	G	0.0188846	0.0539968	0.843521	0.8412	0.00300692	3.37747e-10	0.0221163	0.0142423	422218	FALSE	TRUE	9.41451e-05	39.7533
227	rs9718104	TV	osteoarthritis	T	G	-0.0407684	-0.0547149	0.94155	0.941309	0.00461017	9.30617e-19	0.0330546	0.0994191	422218	FALSE	TRUE	0.000182939	77.2537
228	rs973734	TV	osteoarthritis	C	A	0.0170761	-0.0576886	0.151603	0.154114	0.00301339	1.45539e-08	0.0222211	0.00913587	422218	FALSE	TRUE	7.50092e-05	31.6724
229	rs9834970	TV	osteoarthritis	T	C	0.0127684	0.0208942	0.501031	0.502276	0.00215775	3.26951e-09	0.0157794	0.185438	422218	FALSE	TRUE	8.15157e-05	34.42
230	rs984409	TV	osteoarthritis	G	A	-0.0148683	0.00954757	0.363032	0.362356	0.00225294	4.12519e-11	0.0164695	0.562211	422218	FALSE	TRUE	0.000102239	43.1712
231	rs9867121	TV	osteoarthritis	C	A	0.0194994	-0.0112289	0.817728	0.819739	0.00280905	3.87587e-12	0.0207018	0.587802	422218	FALSE	TRUE	0.000113345	47.8614
232	rs9902312	TV	osteoarthritis	T	C	0.0153237	-0.0215138	0.683148	0.683972	0.00232706	4.54872e-11	0.0169804	0.205501	422218	FALSE	TRUE	0.000101655	42.9247
233	rs9964724	TV	osteoarthritis	C	T	0.0176465	0.0065852	0.317881	0.316287	0.00232664	3.33662e-14	0.0169945	0.698462	422218	FALSE	TRUE	0.000135043	57.025
234	rs10208088	Computer use	osteoarthritis	C	T	0.0131026	-0.0199725	0.418634	0.418102	0.00223225	4.36629e-09	0.0160145	0.212177	397641	FALSE	TRUE	8.35659e-05	33.2318
235	rs10754920	Computer use	osteoarthritis	C	G	0.0202406	-0.00314489	0.112332	0.112825	0.00349047	6.6784e-09	0.0251575	0.900419	397641	FALSE	TRUE	8.17016e-05	32.4904
236	rs11274218	Computer use	osteoarthritis	C	T	-0.013751	0.0246744	0.610785	0.606293	0.00230764	2.53939e-09	0.0166377	0.137814	397641	FALSE	TRUE	8.99035e-05	35.7523
237	rs113851275	Computer use	osteoarthritis	G	A	-0.0209442	0.034967	0.891576	0.889148	0.00353742	3.20465e-09	0.0254607	0.168435	397641	FALSE	TRUE	8.48089e-05	33.7262
238	rs11708955	Computer use	osteoarthritis	T	C	-0.0157497	0.0162261	0.694765	0.692539	0.00238749	4.20238e-11	0.0171669	0.344249	397641	FALSE	TRUE	0.000105208	41.839
239	rs11749912	Computer use	osteoarthritis	A	G	0.0139203	0.0121833	0.422554	0.422596	0.00223731	4.91197e-10	0.0160988	0.449259	397641	FALSE	TRUE	9.45629e-05	37.6055
240	rs12145677	Computer use	osteoarthritis	G	A	-0.0170774	0.0234017	0.701536	0.699024	0.00240509	1.24284e-12	0.0173038	0.17583	397641	FALSE	TRUE	0.000122128	48.5688
241	rs12603813	Computer use	osteoarthritis	T	C	0.014406	-0.0212224	0.746078	0.747672	0.00253374	1.30304e-08	0.0181648	0.243151	397641	FALSE	TRUE	7.86324e-05	31.2698
242	rs12706626	Computer use	osteoarthritis	G	A	-0.012866	-0.0192613	0.617451	0.619242	0.00226649	1.37383e-08	0.0162092	0.234924	397641	FALSE	TRUE	7.82e-05	31.0978
243	rs12874776	Computer use	osteoarthritis	C	A	-0.0233491	-0.0362044	0.893475	0.895267	0.00359184	8.00025e-11	0.0254972	0.156801	397641	FALSE	TRUE	0.000103778	41.2704
244	rs13262595	Computer use	osteoarthritis	A	G	-0.0157346	0.00206517	0.440345	0.440765	0.00221517	1.21979e-12	0.015868	0.896444	397641	FALSE	TRUE	0.000122027	48.5285
245	rs136553	Computer use	osteoarthritis	C	T	-0.0152252	-0.0134575	0.624196	0.627612	0.00227739	2.30338e-11	0.0163689	0.41115	397641	FALSE	TRUE	0.000108752	43.2489
246	rs1448355	Computer use	osteoarthritis	C	T	-0.0146118	0.0272909	0.381282	0.380128	0.00227388	1.31063e-10	0.016265	0.0935686	397641	FALSE	TRUE	0.000100734	40.0598
247	rs1469249	Computer use	osteoarthritis	G	A	0.0155576	-0.0631748	0.788564	0.788695	0.00271086	9.52425e-09	0.0191341	0.00100122	397641	FALSE	TRUE	8.07107e-05	32.0963
248	rs150254595	Computer use	osteoarthritis	G	A	0.0158698	-0.0318577	0.822715	0.825786	0.00288134	3.63378e-08	0.0206132	0.122971	397641	FALSE	TRUE	7.34673e-05	29.2156
249	rs162894	Computer use	osteoarthritis	T	G	0.0133847	0.025524	0.332139	0.330453	0.00234032	1.07042e-08	0.0167803	0.128563	397641	FALSE	TRUE	7.94792e-05	31.6065
250	rs166835	Computer use	osteoarthritis	C	T	0.0131356	0.0150073	0.443342	0.442376	0.00222179	3.3763e-09	0.0158753	0.344571	397641	FALSE	TRUE	8.51642e-05	33.8675
251	rs198262	Computer use	osteoarthritis	C	T	0.0300048	0.00512874	0.0435078	0.043499	0.00546001	3.89882e-08	0.0392669	0.896385	397641	FALSE	TRUE	7.49307e-05	29.7976
252	rs2068625	Computer use	osteoarthritis	T	C	-0.0158375	0.0132766	0.302374	0.300532	0.00239755	3.95639e-11	0.0172137	0.440776	397641	FALSE	TRUE	0.000105821	42.0829
253	rs206965	Computer use	osteoarthritis	T	C	0.0156007	-0.0430221	0.206729	0.212455	0.00271472	9.09983e-09	0.0194195	0.0263372	397641	FALSE	TRUE	7.98254e-05	31.7442
254	rs2220599	Computer use	osteoarthritis	C	G	-0.0160514	-0.00031106	0.632986	0.632895	0.00229019	2.40434e-12	0.0164455	0.985046	397641	FALSE	TRUE	0.000119711	47.6073
255	rs2345941	Computer use	osteoarthritis	A	G	0.014647	-0.0109644	0.550313	0.550017	0.00221726	3.95107e-11	0.0158805	0.489964	397641	FALSE	TRUE	0.000106181	42.2263
256	rs2734849	Computer use	osteoarthritis	A	G	-0.0135145	0.0241032	0.491453	0.488782	0.00220049	8.17012e-10	0.0158625	0.128638	397641	FALSE	TRUE	9.12942e-05	36.3054
257	rs2748985	Computer use	osteoarthritis	T	C	-0.0153444	-0.0262875	0.454667	0.456824	0.00221274	4.07459e-12	0.015942	0.0990672	397641	FALSE	TRUE	0.000116758	46.4328
258	rs3730399	Computer use	osteoarthritis	A	G	0.0246511	0.00534352	0.934805	0.935499	0.00446121	3.28262e-08	0.0324498	0.869143	397641	FALSE	TRUE	7.40692e-05	29.455
259	rs3944151	Computer use	osteoarthritis	A	G	0.0136733	-0.025087	0.275088	0.276978	0.00246948	3.07846e-08	0.0177894	0.157989	397641	FALSE	TRUE	7.45648e-05	29.6521
260	rs4702	Computer use	osteoarthritis	G	A	0.0121782	0.0244524	0.443547	0.442498	0.00221469	3.82323e-08	0.015904	0.124259	397641	FALSE	TRUE	7.3209e-05	29.1129
261	rs4977839	Computer use	osteoarthritis	G	A	-0.0199181	-0.00397291	0.584465	0.583899	0.00223302	4.67116e-19	0.0159919	0.803813	397641	FALSE	TRUE	0.000192705	76.6416
262	rs55772938	Computer use	osteoarthritis	A	G	-0.0151223	-0.0501521	0.704749	0.706329	0.00241703	3.93555e-10	0.0172784	0.00376686	397641	FALSE	TRUE	9.51681e-05	37.8462
263	rs56158102	Computer use	osteoarthritis	C	T	0.0132096	0.0146698	0.344405	0.346332	0.00238511	3.05316e-08	0.0169078	0.385811	397641	FALSE	TRUE	7.87979e-05	31.3356
264	rs6129084	Computer use	osteoarthritis	A	T	-0.0140927	0.00125556	0.358909	0.357936	0.00230251	9.32345e-10	0.0165245	0.939404	397641	FALSE	TRUE	9.1395e-05	36.3455
265	rs6498759	Computer use	osteoarthritis	T	C	0.0132648	-0.0116366	0.309602	0.3125	0.0023861	2.71019e-08	0.0171019	0.496039	397641	FALSE	TRUE	7.52202e-05	29.9127
266	rs66643547	Computer use	osteoarthritis	C	T	-0.0153853	-0.017565	0.647284	0.646006	0.00231818	3.20563e-11	0.0166244	0.290947	397641	FALSE	TRUE	0.000108084	42.9831
267	rs6744254	Computer use	osteoarthritis	C	T	-0.0159012	-0.0468345	0.47126	0.473401	0.00220373	5.37028e-13	0.0158254	0.00306994	397641	FALSE	TRUE	0.000126006	50.1114
268	rs6774533	Computer use	osteoarthritis	C	T	-0.0149436	0.0165328	0.294245	0.293446	0.00245831	1.21078e-09	0.0177978	0.353263	397641	FALSE	TRUE	9.27478e-05	36.8836
269	rs6857629	Computer use	osteoarthritis	G	A	0.0153859	0.0110395	0.755067	0.755046	0.00256016	1.85819e-09	0.018381	0.547878	397641	FALSE	TRUE	8.75606e-05	34.8205
270	rs6935828	Computer use	osteoarthritis	C	T	-0.0121206	0.00388413	0.446483	0.443414	0.00221282	4.31511e-08	0.0159326	0.807405	397641	FALSE	TRUE	7.2613e-05	28.8758
271	rs7020477	Computer use	osteoarthritis	A	G	0.0142337	-0.0140799	0.73466	0.729608	0.00249819	1.21502e-08	0.0178733	0.431128	397641	FALSE	TRUE	7.89868e-05	31.4107
272	rs7209653	Computer use	osteoarthritis	T	C	0.0156381	-0.0054183	0.704497	0.704774	0.00241261	9.06237e-11	0.0172849	0.753977	397641	FALSE	TRUE	0.000101821	40.4923
273	rs7288455	Computer use	osteoarthritis	A	G	0.013109	-0.0195999	0.435739	0.437766	0.00222709	3.9528e-09	0.0159574	0.219222	397641	FALSE	TRUE	8.45037e-05	33.6048
274	rs73578186	Computer use	osteoarthritis	C	T	0.0149904	-0.0249855	0.675347	0.679582	0.00236483	2.31425e-10	0.0169927	0.14181	397641	FALSE	TRUE	9.85378e-05	39.1863
275	rs7526456	Computer use	osteoarthritis	T	C	-0.0127019	-0.0249905	0.412786	0.417414	0.00223004	1.22782e-08	0.0159932	0.117982	397641	FALSE	TRUE	7.82148e-05	31.1037
276	rs78082503	Computer use	osteoarthritis	G	C	-0.0153586	-0.00874949	0.785826	0.786606	0.00268761	1.09966e-08	0.0193171	0.650753	397641	FALSE	TRUE	7.94011e-05	31.5755
277	rs784256	Computer use	osteoarthritis	G	A	0.0185078	-0.0443381	0.188026	0.185757	0.00283011	6.16817e-11	0.0206699	0.0314471	397641	FALSE	TRUE	0.000104592	41.5943
278	rs9372625	Computer use	osteoarthritis	G	A	-0.0183911	0.0213486	0.61853	0.616887	0.00227197	5.73674e-16	0.0163329	0.190945	397641	FALSE	TRUE	0.000159612	63.4782
279	rs9477970	Computer use	osteoarthritis	T	A	-0.0160441	0.00413754	0.808462	0.809607	0.00280044	1.00944e-08	0.0201255	0.837071	397641	FALSE	TRUE	7.97215e-05	31.7029
280	rs10186876	Driving	osteoarthritis	A	G	0.0144048	-0.0181155	0.360301	0.362971	0.00233801	7.22245e-10	0.0166338	0.275868	397315	FALSE	TRUE	9.56501e-05	38.0067
281	rs1198575	Driving	osteoarthritis	T	C	0.0189685	0.0366624	0.193184	0.192563	0.00282745	1.96372e-11	0.0198576	0.0654365	397315	FALSE	TRUE	0.000112161	44.568
282	rs4765541	Driving	osteoarthritis	T	C	0.0137597	0.00062346	0.664081	0.662819	0.00235511	5.14271e-09	0.0166836	0.970132	397315	FALSE	TRUE	8.44702e-05	33.5639
283	rs6012558	Driving	osteoarthritis	G	A	0.0144779	0.00476801	0.578449	0.57865	0.00226377	1.60042e-10	0.0160023	0.765718	397315	FALSE	TRUE	0.000102225	40.6194
284	rs9840902	Driving	osteoarthritis	G	A	-0.0148575	0.0230219	0.781431	0.78229	0.00271642	4.51269e-08	0.0194303	0.235437	397315	FALSE	TRUE	7.54051e-05	29.9617

## Sheet: Table S2
Table S2 Detailed information for instrumental variables of physical activity and sedentary behaviors on knee OA
No.	SNP	exposure	outcome	effect_allele	other_allele	beta.exposure	beta.outcome	eaf.exposure	eaf.outcome	se.exposure	pval.exposure	se.outcome	pval.outcome	samplesize	palindromic	mr_keep	R2	Fstat
1	rs10145335	Light DIY	knee osteoarthritis	A	G	0.0141221	0.0218	0.250611	0.2511	0.00254139	2.69998e-08	0.0107	0.0412401	460376	FALSE	TRUE	7.49093e-05	34.4889
2	rs1043595	Light DIY	knee osteoarthritis	A	G	-0.014411	0.0104	0.282865	0.2825	0.00245416	4.30002e-09	0.0103	0.3156	460376	FALSE	TRUE	8.42555e-05	38.7923
3	rs1186721	Light DIY	knee osteoarthritis	A	G	0.01299	-0.0026	0.315844	0.3159	0.00237226	4.39997e-08	0.01	0.7948	460376	FALSE	TRUE	7.29249e-05	33.5752
4	rs12912808	Light DIY	knee osteoarthritis	T	C	-0.017546	-0.0079	0.148607	0.1485	0.00310889	1.7e-08	0.0131	0.5454	460376	FALSE	TRUE	7.79033e-05	35.8674
5	rs1921981	Light DIY	knee osteoarthritis	A	G	-0.013037	-0.0079	0.325647	0.3276	0.00237139	3.79997e-08	0.01	0.4274	460376	FALSE	TRUE	7.46483e-05	34.3687
6	rs1972763	Light DIY	knee osteoarthritis	T	C	-0.0128383	0.0008	0.657628	0.6572	0.00232366	3.29997e-08	0.0098	0.9355	460376	FALSE	TRUE	7.42204e-05	34.1717
7	rs1974771	Light DIY	knee osteoarthritis	A	G	0.0213389	-0.0067	0.099975	0.1003	0.00367836	6.59994e-09	0.0154	0.6647	460376	FALSE	TRUE	8.19445e-05	37.7282
8	rs2035562	Light DIY	knee osteoarthritis	G	A	0.0138763	0.0049	0.672483	0.6722	0.00235606	3.89996e-09	0.0099	0.617701	460376	FALSE	TRUE	8.48189e-05	39.0517
9	rs2114286	Light DIY	knee osteoarthritis	G	A	0.0122453	-0.0123	0.534243	0.5322	0.00221725	3.29997e-08	0.0093	0.1881	460376	FALSE	TRUE	7.4622e-05	34.3566
10	rs2854277	Light DIY	knee osteoarthritis	T	C	-0.0320288	0.0561	0.082571	0.0831	0.00506676	2.59998e-10	0.0224	0.01217	460376	FALSE	TRUE	0.000155422	71.5632
11	rs2942127	Light DIY	knee osteoarthritis	A	G	-0.016037	-0.0099	0.824644	0.8256	0.00290278	3.29997e-08	0.0122	0.4207	460376	FALSE	TRUE	7.43812e-05	34.2457
12	rs2988004	Light DIY	knee osteoarthritis	G	T	0.0131708	0.0207	0.442245	0.4431	0.00223979	4.09996e-09	0.0094	0.0282299	460376	FALSE	TRUE	8.55777e-05	39.4011
13	rs429358	Heavy DIY	knee osteoarthritis	C	T	0.0219822	-0.0206	0.154172	0.155	0.00305356	6.09958e-13	0.0128	0.1077	460376	FALSE	TRUE	0.000126026	58.0264
14	rs4886868	Heavy DIY	knee osteoarthritis	G	T	0.0124954	-0.0009	0.585862	0.5862	0.00226611	3.50002e-08	0.0095	0.927	460376	FALSE	TRUE	7.57654e-05	34.883
15	rs7326482	Heavy DIY	knee osteoarthritis	T	G	0.0129605	-0.0024	0.615163	0.6159	0.00229416	1.6e-08	0.0096	0.8056	460376	FALSE	TRUE	7.95317e-05	36.6173
16	rs77742115	Heavy DIY	knee osteoarthritis	C	T	0.018348	-0.0014	0.138319	0.1389	0.00319777	9.59997e-09	0.0134	0.919	460376	FALSE	TRUE	8.02483e-05	36.9472
17	rs7804463	Heavy DIY	knee osteoarthritis	C	T	-0.0150095	-0.014	0.470424	0.4703	0.00221333	1.20005e-11	0.0093	0.1321	460376	FALSE	TRUE	0.000112248	51.6821
18	rs877483	Heavy DIY	knee osteoarthritis	C	T	-0.0122277	-0.0191	0.566815	0.565	0.00222756	4e-08	0.0094	0.0409204	460376	FALSE	TRUE	7.34234e-05	33.8047
19	rs921915	Heavy DIY	knee osteoarthritis	C	T	0.0138882	-0.0029	0.587905	0.5891	0.00224013	5.69994e-10	0.0094	0.7546	460376	FALSE	TRUE	9.34601e-05	43.0306
20	rs1248860	Heavy DIY	knee osteoarthritis	A	G	0.00976972	-0.0065	0.51556	0.5152	0.0093	1.10002e-13	0.0093	0.485801	460376	FALSE	TRUE	4.76775e-05	21.9505
21	rs13243553	Heavy DIY	knee osteoarthritis	A	G	-0.00874851	-0.0061	0.392021	0.3911	0.0095	8.99912e-11	0.0095	0.5239	460376	FALSE	TRUE	3.64835e-05	16.7967
22	rs2764261	Heavy DIY	knee osteoarthritis	G	A	-0.00912633	0.0243	0.625689	0.6273	0.0096	1.99986e-11	0.0096	0.0115401	460376	FALSE	TRUE	3.90134e-05	17.9614
23	rs328902	Heavy DIY	knee osteoarthritis	T	C	0.00878858	-0.0027	0.314508	0.3148	0.01	5.49997e-10	0.01	0.787501	460376	FALSE	TRUE	3.33044e-05	15.333
24	rs3781411	Heavy DIY	knee osteoarthritis	T	C	-0.0125792	-0.0057	0.123618	0.1231	0.0141	2.99999e-10	0.0141	0.6883	460376	FALSE	TRUE	3.42856e-05	15.7847
25	rs6667222	Heavy DIY	knee osteoarthritis	C	A	-0.00873051	0.0029	0.251857	0.2523	0.0107	8.70001e-09	0.0107	0.789	460376	FALSE	TRUE	2.87242e-05	13.2243
26	rs9276758	Heavy DIY	knee osteoarthritis	A	G	-0.00803189	0.0152	0.311693	0.3112	0.01	1.40001e-08	0.01	0.1284	460376	FALSE	TRUE	2.76806e-05	12.7438
27	rs11012732	Heavy DIY	knee osteoarthritis	G	A	-0.224986	0.0323	0.332193	0.3299	0.0385641	5.39995e-09	0.0099	0.001073	460376	FALSE	TRUE	0.0224586	10576.9
28	rs12522261	Heavy DIY	knee osteoarthritis	A	G	-0.210522	-0.0046	0.343473	0.3421	0.0383038	3.89996e-08	0.0098	0.6364	460376	FALSE	TRUE	0.019988	9389.65
29	rs148193266	Walking for pleasure	knee osteoarthritis	C	A	0.510362	0.0211	0.042668	0.0433	0.0921544	3.09999e-08	0.0234	0.3672	460376	FALSE	TRUE	0.021279	10009.3
30	rs34517439	Walking for pleasure	knee osteoarthritis	A	C	-0.30792	0.0459	0.120938	0.1239	0.0562443	4.39997e-08	0.0143	0.00128201	460376	FALSE	TRUE	0.0201599	9472.04
31	rs56194509	Walking for pleasure	knee osteoarthritis	G	T	0.303404	-0.0071	0.220486	0.2219	0.0439408	5.00035e-12	0.0112	0.5269	460376	FALSE	TRUE	0.031643	15043.6
32	rs59499656	Walking for pleasure	knee osteoarthritis	T	A	0.228253	0.002	0.344493	0.3443	0.0382563	2.39999e-09	0.0098	0.8356	460376	FALSE	TRUE	0.0235299	11093.6
33	rs6775319	Walking for pleasure	knee osteoarthritis	T	A	-0.225081	0.0169	0.729248	0.7327	0.040802	3.50002e-08	0.0105	0.1081	460376	FALSE	TRUE	0.0200057	9398.14
34	rs9293503	Walking for pleasure	knee osteoarthritis	C	T	-0.328953	-0.0218	0.111505	0.109	0.0586852	2.1e-08	0.0151	0.1503	460376	FALSE	TRUE	0.0214411	10087.2
35	rs10465810	Walking for pleasure	knee osteoarthritis	A	T	0.0201064	0.0002	0.60739	0.6071	0.00429306	2.82064e-06	0.0097	0.9825	460376	FALSE	TRUE	0.000192809	88.7814
36	rs11866559	Walking for pleasure	knee osteoarthritis	G	A	-0.0265185	-0.0159	0.820067	0.8201	0.00535056	7.18815e-07	0.0121	0.1879	460376	FALSE	TRUE	0.000207533	95.5628
37	rs1358994	Walking for pleasure	knee osteoarthritis	G	C	-0.0222274	0.0021	0.662763	0.6619	0.00475726	2.97829e-06	0.0106	0.8433	460376	FALSE	TRUE	0.000220852	101.697
38	rs1454556	Walking for pleasure	knee osteoarthritis	T	C	-0.020343	-0.006	0.62566	0.6245	0.00423686	1.57534e-06	0.0096	0.5316	460376	FALSE	TRUE	0.000193849	89.2606
39	rs1668835	Walking for pleasure	knee osteoarthritis	T	A	-0.022767	-0.0001	0.688312	0.6873	0.00444924	3.10345e-07	0.01	0.9908	460376	FALSE	TRUE	0.000222406	102.413
40	rs17221323	Walking for pleasure	knee osteoarthritis	T	C	-0.0243573	-0.0037	0.812448	0.8138	0.00533031	4.88693e-06	0.0121	0.7579	460376	FALSE	TRUE	0.000180803	83.252
41	rs17395021	Walking for pleasure	knee osteoarthritis	T	C	-0.0292229	0.0056	0.870716	0.8704	0.00614975	2.0153e-06	0.0139	0.6877	460376	FALSE	TRUE	0.000192264	88.5304
42	rs1856329	Walking for pleasure	knee osteoarthritis	A	C	0.0274051	0.0029	0.800668	0.8	0.00512717	9.03804e-08	0.0116	0.8053	460376	FALSE	TRUE	0.00023973	110.392
43	rs2867655	Walking for pleasure	knee osteoarthritis	C	G	0.026792	0.0159	0.161347	0.1631	0.00557363	1.53272e-06	0.0126	0.206	460376	FALSE	TRUE	0.00019426	89.4496
44	rs4419891	Walking for pleasure	knee osteoarthritis	T	C	0.0216675	0.0119	0.277503	0.2781	0.00459228	2.37888e-06	0.0104	0.2495	460376	FALSE	TRUE	0.000188257	86.685
45	rs4754194	Walking for pleasure	knee osteoarthritis	C	T	-0.0253582	-0.0031	0.772976	0.7728	0.0049128	2.4477e-07	0.0111	0.783	460376	FALSE	TRUE	0.000225686	103.923
46	rs61276363	Walking for pleasure	knee osteoarthritis	G	T	-0.0246269	-0.0137	0.808355	0.8091	0.00527555	3.03968e-06	0.0119	0.2496	460376	FALSE	TRUE	0.00018791	86.525
47	rs62125156	Walking for pleasure	knee osteoarthritis	A	C	0.024007	-0.014	0.787512	0.7867	0.005043	1.93152e-06	0.0114	0.2169	460376	FALSE	TRUE	0.000192885	88.8161
48	rs62443625	Walking for pleasure	knee osteoarthritis	T	C	-0.0255601	0.0037	0.76673	0.7662	0.00485794	1.42877e-07	0.011	0.7363	460376	FALSE	TRUE	0.000233699	107.614
49	rs62460842	Strenuous sports	knee osteoarthritis	G	A	0.0347245	-0.017	0.920037	0.9198	0.0075267	3.95927e-06	0.017	0.3162	460376	FALSE	TRUE	0.000177417	81.6929
50	rs6433478	Strenuous sports	knee osteoarthritis	T	C	-0.0236604	-0.0027	0.456898	0.4551	0.00415247	1.21285e-08	0.0094	0.7751	460376	FALSE	TRUE	0.000277827	127.94
51	rs6579971	Strenuous sports	knee osteoarthritis	A	G	0.0211055	-0.011	0.291677	0.2923	0.00451676	2.97254e-06	0.0102	0.2801	460376	FALSE	TRUE	0.000184058	84.7511
52	rs6754234	Strenuous sports	knee osteoarthritis	C	T	0.0322963	-0.0432	0.0966689	0.0969	0.00695008	3.36967e-06	0.0157	0.00600606	460376	FALSE	TRUE	0.000182167	83.8801
53	rs72633364	Strenuous sports	knee osteoarthritis	G	A	-0.0233904	-0.0018	0.711479	0.7149	0.00461976	4.1245e-07	0.0104	0.8661	460376	FALSE	TRUE	0.000224618	103.432
54	rs743580	Strenuous sports	knee osteoarthritis	A	G	0.024886	-0.006	0.510401	0.5104	0.0041043	1.33276e-09	0.0093	0.5203	460376	FALSE	TRUE	0.000309523	142.54
55	rs74863845	Other exercises	knee osteoarthritis	C	G	-0.0661442	0.0372	0.977247	0.9772	0.0140528	2.51593e-06	0.0317	0.2411	460376	FALSE	TRUE	0.000194561	89.5884
56	rs7547571	Other exercises	knee osteoarthritis	G	T	0.0199673	-0.0064	0.424442	0.4257	0.00414691	1.47213e-06	0.0094	0.4967	460376	FALSE	TRUE	0.000194794	89.6957
57	rs77598509	Other exercises	knee osteoarthritis	G	A	0.0613345	0.0454	0.975327	0.9751	0.0132388	3.60518e-06	0.0297	0.1273	460376	FALSE	TRUE	0.000181056	83.3684
58	rs77981032	Other exercises	knee osteoarthritis	G	A	0.0459217	-0.0139	0.953442	0.9536	0.00988254	3.37204e-06	0.0223	0.5324	460376	FALSE	TRUE	0.000187221	86.2078
59	rs78830914	Other exercises	knee osteoarthritis	A	G	-0.0591453	0.0161	0.971445	0.9712	0.0123322	1.61861e-06	0.0277	0.5605	460376	FALSE	TRUE	0.000194076	89.3647
60	rs80028338	Other exercises	knee osteoarthritis	A	C	-0.0275219	0.01	0.794992	0.7935	0.0052431	1.5279e-07	0.0118	0.3974	460376	FALSE	TRUE	0.0002469	113.694
61	rs10946808	Other exercises	knee osteoarthritis	G	A	0.00770783	-0.0503	0.272926	0.2716	0.00126135	9.90011e-10	0.0104	1.38299e-06	460376	FALSE	TRUE	2.35786e-05	10.8552
62	rs111901094	Other exercises	knee osteoarthritis	T	G	-0.0087724	-0.0028	0.182455	0.1825	0.00147943	2.99999e-09	0.0122	0.821	460376	FALSE	TRUE	2.2958e-05	10.5695
63	rs1200154	Other exercises	knee osteoarthritis	A	G	0.00628507	-0.0046	0.592867	0.5933	0.00114355	3.89996e-08	0.0095	0.630001	460376	FALSE	TRUE	1.90697e-05	18.7794
64	rs1265178	Other exercises	knee osteoarthritis	A	G	-0.00731312	0.0309	0.237741	0.2385	0.00132256	3.2e-08	0.0109	0.00448405	460376	FALSE	TRUE	1.93839e-05	18.924
65	rs159544	Other exercises	knee osteoarthritis	G	A	0.00697447	-0.0093	0.394795	0.3943	0.00115035	1.29999e-09	0.0095	0.3276	460376	FALSE	TRUE	2.32448e-05	10.7016
66	rs166840	Other exercises	knee osteoarthritis	A	G	-0.00764832	-0.0217	0.411977	0.4115	0.00115131	3.10027e-11	0.0095	0.0224399	460376	FALSE	TRUE	2.83419e-05	13.0483
67	rs288070	Other exercises	knee osteoarthritis	A	G	0.0105989	-0.006	0.098249	0.0974	0.00188621	1.89998e-08	0.0157	0.7027	460376	FALSE	TRUE	1.99052e-05	19.164
68	rs2994326	Other exercises	knee osteoarthritis	C	T	0.00796105	-0.0255	0.813408	0.8126	0.00145523	4.49997e-08	0.012	0.0336899	460376	FALSE	TRUE	1.92385e-05	18.8571
69	rs4411372	Other exercises	knee osteoarthritis	C	T	0.00702379	-0.0119	0.280227	0.28	0.00125228	2e-08	0.0103	0.25	460376	FALSE	TRUE	1.99012e-05	19.1622
75	rs10041724	TV	knee osteoarthritis	T	C	0.0180931	0.0308	0.807695	0.8077	0.00273852	3.92e-11	0.0118	0.00899891	422218	FALSE	TRUE	0.000101694	42.9411
76	rs10054327	TV	knee osteoarthritis	G	A	0.0172449	-0.0103	0.576024	0.5769	0.00219021	3.45e-15	0.0094	0.2734	422218	FALSE	TRUE	0.000145256	61.3382
77	rs10145592	TV	knee osteoarthritis	C	G	-0.014845	-0.0054	0.409418	0.4089	0.00220802	1.78e-11	0.0095	0.5654	422218	FALSE	TRUE	0.000106571	45.0006
78	rs10189857	TV	knee osteoarthritis	A	G	-0.020463	-0.0077	0.56785	0.5672	0.00217999	6.19e-21	0.0094	0.4133	422218	FALSE	TRUE	0.000205512	86.7882
79	rs1022785	TV	knee osteoarthritis	G	A	0.0180068	0.0041	0.14165	0.1427	0.00311082	7.1e-09	0.0133	0.755299	422218	FALSE	TRUE	7.88468e-05	33.293
80	rs10234444	TV	knee osteoarthritis	G	A	0.0158909	0.0034	0.823392	0.8236	0.00286457	2.9e-08	0.0123	0.7819	422218	FALSE	TRUE	7.34419e-05	31.0106
81	rs1031423	TV	knee osteoarthritis	T	C	-0.0185194	-0.0062	0.215208	0.2148	0.00262613	1.76e-12	0.0113	0.5857	422218	FALSE	TRUE	0.00011585	48.9195
82	rs10427502	TV	knee osteoarthritis	G	A	0.0136963	0.0341	0.622468	0.623	0.00223339	8.65e-10	0.0096	0.000366801	422218	FALSE	TRUE	8.81673e-05	37.2289
83	rs10737620	TV	knee osteoarthritis	T	A	0.0144141	0.0314	0.273668	0.2744	0.00241921	2.55e-09	0.0104	0.002556	422218	FALSE	TRUE	8.2597e-05	34.8767
84	rs10771746	TV	knee osteoarthritis	C	T	-0.0142821	0.0018	0.716605	0.7173	0.00239463	2.46e-09	0.0103	0.8592	422218	FALSE	TRUE	8.28488e-05	34.983
85	rs10772643	TV	knee osteoarthritis	C	T	0.0247995	0.0261	0.107916	0.1081	0.00349653	1.32e-12	0.015	0.0817692	422218	FALSE	TRUE	0.000118415	50.0027
86	rs10786658	TV	knee osteoarthritis	A	T	-0.0144534	0.0033	0.413503	0.4138	0.00219578	4.63e-11	0.0094	0.7272	422218	FALSE	TRUE	0.000101325	42.7852
87	rs10876864	TV	knee osteoarthritis	G	A	-0.0133403	-0.0182	0.427197	0.425	0.0021844	1.01e-09	0.0094	0.0520499	422218	FALSE	TRUE	8.70953e-05	36.7762
88	rs10890123	TV	knee osteoarthritis	C	T	0.0142118	0.0165	0.770249	0.771	0.0025712	3.25e-08	0.0111	0.1357	422218	FALSE	TRUE	7.14853e-05	30.1844
89	rs10932837	TV	knee osteoarthritis	C	T	-0.0131055	-0.0013	0.494411	0.4953	0.00216152	1.34e-09	0.0093	0.8867	422218	FALSE	TRUE	8.58663e-05	36.2573
90	rs10994943	TV	knee osteoarthritis	T	G	0.0129868	0.0045	0.581013	0.5814	0.00219109	3.08e-09	0.0094	0.629901	422218	FALSE	TRUE	8.21147e-05	34.673
91	rs11020045	TV	knee osteoarthritis	A	C	-0.0129952	0.0072	0.669012	0.6705	0.00230152	1.64e-08	0.0104	0.4862	422218	FALSE	TRUE	7.47898e-05	31.5798
92	rs11130793	TV	knee osteoarthritis	C	T	0.0129223	0.0208	0.601737	0.6015	0.00221055	5.04e-09	0.0095	0.0284597	422218	FALSE	TRUE	8.00362e-05	33.7953
93	rs111901094	TV	knee osteoarthritis	G	T	-0.0170799	0.0028	0.817212	0.8175	0.00284699	1.98e-09	0.0122	0.821	422218	FALSE	TRUE	8.71531e-05	36.8007
94	rs11218575	TV	knee osteoarthritis	C	T	0.0153751	-0.008	0.566037	0.5661	0.00218733	2.08e-12	0.0094	0.3947	422218	FALSE	TRUE	0.000116135	49.0398
95	rs11245482	TV	knee osteoarthritis	T	C	-0.0132329	-0.009	0.61325	0.6137	0.00222132	2.57e-09	0.0095	0.3462	422218	FALSE	TRUE	8.30631e-05	35.0735
96	rs113584870	TV	knee osteoarthritis	G	A	0.0169679	-0.0085	0.824434	0.8248	0.00298893	1.37e-08	0.0135	0.5303	422218	FALSE	TRUE	8.33456e-05	35.1928
97	rs114600294	TV	knee osteoarthritis	G	C	-0.0162426	-0.0099	0.788982	0.7916	0.00264223	7.88e-10	0.0114	0.3858	422218	FALSE	TRUE	8.78472e-05	37.0937
98	rs1156541	TV	knee osteoarthritis	C	T	0.0144511	-0.0047	0.222974	0.2242	0.0026009	2.76e-08	0.0111	0.6742	422218	FALSE	TRUE	7.23638e-05	30.5554
99	rs116175338	TV	knee osteoarthritis	G	T	-0.0142616	-0.005	0.753708	0.7551	0.00251427	1.41e-08	0.0114	0.6611	422218	FALSE	TRUE	7.55127e-05	31.8851
100	rs11654952	TV	knee osteoarthritis	T	G	-0.0171839	0.0414	0.861375	0.8605	0.00313587	4.26e-08	0.0134	0.00205102	422218	FALSE	TRUE	7.05192e-05	29.7764
101	rs11657730	TV	knee osteoarthritis	C	T	0.0129477	-0.003	0.636776	0.6375	0.00226497	1.09e-08	0.0097	0.759799	422218	FALSE	TRUE	7.7549e-05	32.745
102	rs11689199	TV	knee osteoarthritis	A	G	0.0184644	0.0216	0.597665	0.5992	0.00220443	5.47e-17	0.0095	0.0230399	422218	FALSE	TRUE	0.000163963	69.2392
103	rs11714337	TV	knee osteoarthritis	G	A	0.0144017	0.0169	0.569041	0.5688	0.00218888	4.72e-11	0.0094	0.0723902	422218	FALSE	TRUE	0.000101727	42.9552
104	rs11763734	TV	knee osteoarthritis	A	C	-0.012463	0.0176	0.510007	0.5112	0.00216247	8.25e-09	0.0093	0.0588302	422218	FALSE	TRUE	7.76321e-05	32.78
105	rs11810109	TV	knee osteoarthritis	A	T	0.0162518	0.0007	0.701438	0.7017	0.00235696	5.38e-12	0.0101	0.9484	422218	FALSE	TRUE	0.000110626	46.7132
106	rs11985394	TV	knee osteoarthritis	T	A	0.0123238	-0.0115	0.545277	0.5445	0.00216802	1.31e-08	0.0093	0.2187	422218	TRUE	FALSE	7.53153e-05	31.8017
107	rs12105701	TV	knee osteoarthritis	C	T	-0.0128825	-0.0318	0.395851	0.3962	0.00220843	5.43e-09	0.0095	0.000834104	422218	FALSE	TRUE	7.93791e-05	33.5178
108	rs12272012	TV	knee osteoarthritis	G	C	-0.0295782	-0.0254	0.955687	0.9556	0.00525808	1.85e-08	0.0226	0.2607	422218	FALSE	TRUE	7.41004e-05	31.2887
109	rs12289262	TV	knee osteoarthritis	C	T	-0.0137276	0.0181	0.730942	0.7315	0.00244533	1.98e-08	0.0105	0.0852393	422218	FALSE	TRUE	7.41222e-05	31.2979
110	rs1243182	TV	knee osteoarthritis	C	T	-0.0185916	-0.0223	0.689639	0.6895	0.00234162	2.03e-15	0.0101	0.0262597	422218	FALSE	TRUE	0.000147963	62.4815
111	rs12476388	TV	knee osteoarthritis	C	T	0.0133031	0.0011	0.708552	0.7085	0.00237409	2.1e-08	0.0107	0.9199	422218	FALSE	TRUE	7.30918e-05	30.8628
112	rs12491503	TV	knee osteoarthritis	G	A	-0.0142607	-0.0134	0.670306	0.6709	0.00229906	5.55e-10	0.0099	0.1754	422218	FALSE	TRUE	8.98868e-05	37.955
113	rs12541615	TV	knee osteoarthritis	T	C	-0.0175199	0.014	0.817478	0.8171	0.00280013	3.93e-10	0.012	0.2436	422218	FALSE	TRUE	9.15977e-05	38.6776
114	rs12554512	TV	knee osteoarthritis	T	C	0.0207024	0.0044	0.584071	0.5846	0.00219328	3.76e-21	0.0094	0.6428	422218	FALSE	TRUE	0.000208236	87.939
115	rs12714704	TV	knee osteoarthritis	T	C	-0.0144464	-0.0141	0.28671	0.287	0.0023903	1.51e-09	0.0103	0.1692	422218	FALSE	TRUE	8.53608e-05	36.0438
116	rs12725114	TV	knee osteoarthritis	G	A	0.015309	0.0201	0.802003	0.8024	0.00271147	1.64e-08	0.0117	0.0853395	422218	FALSE	TRUE	7.44318e-05	31.4286
117	rs12783451	TV	knee osteoarthritis	G	A	0.0126896	0.0088	0.668816	0.6684	0.00229907	3.4e-08	0.0099	0.3741	422218	FALSE	TRUE	7.13349e-05	30.1209
118	rs13029509	TV	knee osteoarthritis	G	A	-0.018334	-0.0139	0.520079	0.519	0.00215848	2e-17	0.0093	0.1344	422218	FALSE	TRUE	0.000167797	70.8584
119	rs13107325	TV	knee osteoarthritis	C	T	-0.0291705	-0.0742	0.925644	0.9253	0.00412256	1.49e-12	0.0177	2.69e-05	422218	FALSE	TRUE	0.000117133	49.461
120	rs138256022	TV	knee osteoarthritis	C	T	-0.0313469	0.036	0.958546	0.9587	0.00565322	2.94e-08	0.0243	0.1384	422218	FALSE	TRUE	7.80906e-05	32.9737
121	rs141184308	TV	knee osteoarthritis	A	G	0.0432607	0.0267	0.977528	0.9777	0.00777329	2.62e-08	0.0352	0.4482	422218	FALSE	TRUE	8.2222e-05	34.7183
122	rs1421334	TV	knee osteoarthritis	A	C	0.0173137	0.0099	0.449524	0.4507	0.00218309	2.18e-15	0.0094	0.2884	422218	FALSE	TRUE	0.000148355	62.647
123	rs142710267	TV	knee osteoarthritis	T	G	0.0162445	-0.0015	0.65012	0.6486	0.00236627	6.65e-12	0.0107	0.8865	422218	FALSE	TRUE	0.000120048	50.6923
124	rs150399729	TV	knee osteoarthritis	C	G	0.0389574	0.0406	0.968958	0.9691	0.00707312	3.63e-08	0.032	0.2044	422218	FALSE	TRUE	9.12987e-05	38.5513
125	rs1563908	TV	knee osteoarthritis	A	G	0.0163457	0.0049	0.619611	0.6219	0.00222623	2.1e-13	0.0096	0.6097	422218	FALSE	TRUE	0.000125946	53.1831
126	rs1623025	TV	knee osteoarthritis	G	C	-0.012357	-0.0085	0.52946	0.5287	0.00217698	1.38e-08	0.0093	0.3635	422218	TRUE	FALSE	7.60827e-05	32.1258
127	rs17207890	TV	knee osteoarthritis	G	A	0.015694	0.0108	0.657407	0.6561	0.00228666	6.73e-12	0.0098	0.2691	422218	FALSE	TRUE	0.000110946	46.8482
128	rs17379561	TV	knee osteoarthritis	A	T	-0.0254838	-0.042	0.855876	0.8558	0.00307206	1.08e-16	0.0132	0.00145399	422218	FALSE	TRUE	0.000160216	67.6565
129	rs17512836	TV	knee osteoarthritis	T	C	0.0422142	0.0164	0.974385	0.9744	0.00684643	7.01e-10	0.0293	0.575999	422218	FALSE	TRUE	8.89553e-05	37.5617
130	rs17568389	TV	knee osteoarthritis	T	A	0.0154814	0.0161	0.486903	0.4873	0.0021647	8.57e-13	0.0093	0.0830405	422218	TRUE	FALSE	0.000119755	50.5684
131	rs17727474	TV	knee osteoarthritis	C	T	0.017551	-0.0216	0.832295	0.8313	0.00296085	3.07e-09	0.0127	0.0886196	422218	FALSE	TRUE	8.59918e-05	36.3102
132	rs17789218	TV	knee osteoarthritis	T	C	0.0185965	-0.024	0.75605	0.7564	0.00251401	1.39e-13	0.0108	0.0263797	422218	FALSE	TRUE	0.000127569	53.8684
133	rs1889778	TV	knee osteoarthritis	C	T	0.0124324	-0.0061	0.53607	0.536	0.00216679	9.6e-09	0.0093	0.5123	422218	FALSE	TRUE	7.68801e-05	32.4625
134	rs2034768	TV	knee osteoarthritis	A	G	0.0147356	0.0353	0.48743	0.4866	0.00215816	8.62e-12	0.0093	0.000138899	422218	FALSE	TRUE	0.0001085	45.8155
135	rs2045147	TV	knee osteoarthritis	A	G	0.0126686	-0.004	0.449407	0.4504	0.00217659	5.87e-09	0.0093	0.6697	422218	FALSE	TRUE	7.94251e-05	33.5372
136	rs2060199	TV	knee osteoarthritis	T	A	0.012079	-0.0057	0.446311	0.4465	0.00216372	2.37e-08	0.0093	0.5434	422218	TRUE	FALSE	7.211e-05	30.4482
137	rs2073869	TV	knee osteoarthritis	C	T	0.0186112	-0.0075	0.833626	0.8334	0.0029076	1.54e-10	0.0125	0.546	422218	FALSE	TRUE	9.60805e-05	40.5706
138	rs2164744	TV	knee osteoarthritis	T	C	-0.0128573	-0.0158	0.635134	0.6336	0.00224685	1.05e-08	0.0096	0.1015	422218	FALSE	TRUE	7.66176e-05	32.3516
139	rs2173650	TV	knee osteoarthritis	G	T	0.017845	-0.0266	0.852206	0.8526	0.00304387	4.56e-09	0.0131	0.0420901	422218	FALSE	TRUE	8.02166e-05	33.8715
140	rs2184364	TV	knee osteoarthritis	A	G	0.0156396	-0.0002	0.782382	0.7826	0.00263677	3e-09	0.0119	0.9833	422218	FALSE	TRUE	8.32904e-05	35.1695
141	rs2447098	TV	knee osteoarthritis	C	A	-0.014947	0.0101	0.475175	0.4752	0.00217845	6.82e-12	0.0093	0.2789	422218	FALSE	TRUE	0.000111431	47.0532
142	rs2460	TV	knee osteoarthritis	G	A	-0.0152938	0.0075	0.736281	0.737	0.00245865	4.96e-10	0.0106	0.4781	422218	FALSE	TRUE	9.08335e-05	38.3548
143	rs2584597	TV	knee osteoarthritis	T	C	0.0150996	-0.0064	0.662057	0.6629	0.00239572	2.92e-10	0.0108	0.552901	422218	FALSE	TRUE	0.000102023	43.0803
144	rs2616830	TV	knee osteoarthritis	G	A	0.0164651	-0.0095	0.461988	0.4605	0.00216551	2.89e-14	0.0093	0.3087	422218	FALSE	TRUE	0.000134766	56.9082
145	rs262890	TV	knee osteoarthritis	A	G	-0.0185683	-0.0123	0.698905	0.7001	0.00235563	3.21e-15	0.0101	0.2255	422218	FALSE	TRUE	0.00014511	61.2765
146	rs2717559	TV	knee osteoarthritis	A	G	0.0124298	-0.0168	0.55928	0.5593	0.00219436	1.48e-08	0.0094	0.0750499	422218	FALSE	TRUE	7.61641e-05	32.1602
147	rs2787374	TV	knee osteoarthritis	T	C	0.012493	0.001	0.407789	0.4091	0.00219413	1.24e-08	0.0094	0.918	422218	FALSE	TRUE	7.53834e-05	31.8305
148	rs28457808	TV	knee osteoarthritis	C	G	0.0165953	0.0167	0.837433	0.8372	0.00293406	1.55e-08	0.0126	0.1842	422218	FALSE	TRUE	7.49864e-05	31.6628
149	rs28971796	TV	knee osteoarthritis	A	G	0.014827	-0.0032	0.378365	0.3788	0.0024757	2.11e-09	0.0107	0.767499	422218	FALSE	TRUE	0.000103415	43.6679
150	rs303753	TV	knee osteoarthritis	G	A	-0.0144597	-0.0188	0.652948	0.6542	0.00229051	2.74e-10	0.0098	0.0559899	422218	FALSE	TRUE	9.47593e-05	40.0127
151	rs34224261	TV	knee osteoarthritis	G	C	-0.0175417	-0.0057	0.469443	0.4704	0.00215973	4.58e-16	0.0093	0.5408	422218	TRUE	FALSE	0.000153281	64.7276
152	rs34864022	TV	knee osteoarthritis	A	G	-0.0263815	-0.0078	0.933558	0.9339	0.00435706	1.41e-09	0.0187	0.676	422218	FALSE	TRUE	8.63402e-05	36.4574
153	rs35080497	TV	knee osteoarthritis	C	T	-0.0131251	-0.012	0.666478	0.6664	0.00229107	1.01e-08	0.0098	0.2223	422218	FALSE	TRUE	7.65853e-05	32.338
154	rs35574015	TV	knee osteoarthritis	T	C	-0.0131592	-0.0024	0.705846	0.706	0.00237523	3.02e-08	0.0102	0.8119	422218	FALSE	TRUE	7.19074e-05	30.3626
155	rs374722	TV	knee osteoarthritis	G	A	0.0244932	0.0088	0.150476	0.1504	0.0030238	5.49e-16	0.013	0.498	422218	FALSE	TRUE	0.000153378	64.7687
156	rs3754970	TV	knee osteoarthritis	T	C	-0.014997	-0.0227	0.495822	0.4956	0.0021699	4.8e-12	0.0093	0.01503	422218	FALSE	TRUE	0.000112447	47.4823
157	rs3796386	TV	knee osteoarthritis	G	A	-0.0261712	-0.0322	0.571888	0.5727	0.0021795	3.23e-33	0.0094	0.000587395	422218	FALSE	TRUE	0.000335387	141.653
158	rs405797	TV	knee osteoarthritis	T	A	-0.0148849	-0.0005	0.246793	0.247	0.00250575	2.85e-09	0.0113	0.9616	422218	FALSE	TRUE	8.237e-05	34.7808
159	rs42210	TV	knee osteoarthritis	G	C	-0.0138517	-0.0103	0.289169	0.2888	0.00239536	7.35e-09	0.0103	0.3183	422218	FALSE	TRUE	7.88777e-05	33.3061
160	rs4334769	TV	knee osteoarthritis	G	T	0.0121315	0.006	0.473922	0.4735	0.00216621	2.14e-08	0.0093	0.521	422218	FALSE	TRUE	7.33865e-05	30.9872
161	rs4382592	TV	knee osteoarthritis	T	G	0.0136721	-0.0071	0.301425	0.3004	0.00235776	6.68e-09	0.0101	0.483	422218	FALSE	TRUE	7.87214e-05	33.24
162	rs4435081	TV	knee osteoarthritis	C	T	0.0121101	0.0222	0.529508	0.5287	0.00216745	2.31e-08	0.0093	0.01692	422218	FALSE	TRUE	7.30719e-05	30.8544
163	rs4523073	TV	knee osteoarthritis	A	G	-0.0137517	-0.0015	0.591077	0.5914	0.00221114	4.99e-10	0.0095	0.8736	422218	FALSE	TRUE	9.14173e-05	38.6014
164	rs457335	TV	knee osteoarthritis	A	G	0.0150723	-0.0173	0.226746	0.2261	0.00258159	5.27e-09	0.0111	0.1194	422218	FALSE	TRUE	7.96619e-05	33.6372
165	rs4577309	TV	knee osteoarthritis	A	G	0.0160037	0.0077	0.468698	0.4688	0.00216796	1.56e-13	0.0093	0.4108	422218	FALSE	TRUE	0.000127557	53.8636
166	rs4675246	TV	knee osteoarthritis	G	T	-0.0148496	-0.035	0.796922	0.7982	0.00267587	2.87e-08	0.0115	0.002426	422218	FALSE	TRUE	7.13737e-05	30.1373
167	rs4775373	TV	knee osteoarthritis	T	C	0.0132229	0.0272	0.361442	0.3619	0.00225713	4.68e-09	0.0097	0.00489103	422218	FALSE	TRUE	8.07091e-05	34.0794
168	rs4810315	TV	knee osteoarthritis	G	A	-0.0128121	0.0006	0.668214	0.6689	0.00230486	2.72e-08	0.0099	0.954	422218	FALSE	TRUE	7.27854e-05	30.7334
169	rs4845364	TV	knee osteoarthritis	A	G	-0.0153008	-0.0014	0.495003	0.4932	0.00215604	1.28e-12	0.0093	0.8809	422218	FALSE	TRUE	0.000117046	49.4243
170	rs4847408	TV	knee osteoarthritis	G	C	0.0126824	0.0113	0.350083	0.3502	0.00225745	1.93e-08	0.0097	0.2447	422218	FALSE	TRUE	7.31917e-05	30.905
171	rs4937842	TV	knee osteoarthritis	G	C	-0.0128044	0.0058	0.633634	0.6327	0.00225644	1.39e-08	0.0097	0.552	422218	FALSE	TRUE	7.61206e-05	32.1418
172	rs4950109	TV	knee osteoarthritis	T	C	-0.012789	-0.0054	0.38102	0.3812	0.00222498	9.03e-09	0.0101	0.5905	422218	FALSE	TRUE	7.71485e-05	32.5758
173	rs4973576	TV	knee osteoarthritis	C	A	-0.0145232	0.0112	0.298072	0.2981	0.00237947	1.04e-09	0.0102	0.2715	422218	FALSE	TRUE	8.82609e-05	37.2685
174	rs55700114	TV	knee osteoarthritis	G	A	-0.014333	-0.0097	0.712746	0.7111	0.00239284	2.1e-09	0.0102	0.3422	422218	FALSE	TRUE	8.41211e-05	35.5203
175	rs55909997	TV	knee osteoarthritis	G	A	-0.0135532	-0.0361	0.650384	0.6505	0.00227041	2.38e-09	0.0103	0.000439097	422218	FALSE	TRUE	8.35362e-05	35.2733
176	rs56103247	TV	knee osteoarthritis	C	T	0.0297647	0.0811	0.943942	0.9445	0.00475247	3.78e-10	0.0205	7.8e-05	422218	FALSE	TRUE	9.37596e-05	39.5905
177	rs56291505	TV	knee osteoarthritis	A	G	-0.0135002	0.0342	0.719723	0.7186	0.00241334	2.22e-08	0.0104	0.000973195	422218	FALSE	TRUE	7.35298e-05	31.0477
178	rs56858768	TV	knee osteoarthritis	G	A	-0.0148792	-0.0155	0.700762	0.7005	0.00236956	3.4e-10	0.0102	0.127	422218	FALSE	TRUE	9.28488e-05	39.2059
179	rs57585211	TV	knee osteoarthritis	T	G	-0.0167329	-0.0292	0.826832	0.8271	0.00285006	4.33e-09	0.0123	0.01741	422218	FALSE	TRUE	8.01784e-05	33.8553
180	rs6131281	TV	knee osteoarthritis	C	T	0.0160808	0.0142	0.596509	0.5969	0.00220553	3.07e-13	0.0095	0.1331	422218	FALSE	TRUE	0.000124479	52.5636
181	rs61331678	TV	knee osteoarthritis	G	C	0.0150461	0.008	0.567932	0.5689	0.00218746	6.06e-12	0.0094	0.3964	422218	TRUE	FALSE	0.000111103	46.9147
182	rs6141814	TV	knee osteoarthritis	C	A	-0.0135023	-0.0119	0.613455	0.6132	0.00222588	1.31e-09	0.0095	0.2117	422218	FALSE	TRUE	8.64626e-05	36.509
183	rs62151809	TV	knee osteoarthritis	C	T	-0.015683	-0.0279	0.545444	0.5464	0.00217376	5.41e-13	0.0094	0.00288297	422218	FALSE	TRUE	0.000121962	51.5007
184	rs62379379	TV	knee osteoarthritis	G	T	-0.0260246	-0.0125	0.928551	0.9278	0.0042322	7.79e-10	0.0181	0.488	422218	FALSE	TRUE	8.9867e-05	37.9467
185	rs62471080	TV	knee osteoarthritis	G	C	-0.0127843	-0.0069	0.540782	0.5405	0.00216732	3.66e-09	0.0093	0.461	422218	TRUE	FALSE	8.11755e-05	34.2764
186	rs62641636	TV	knee osteoarthritis	A	G	0.0144237	0.0099	0.691839	0.691	0.00233911	6.99e-10	0.0101	0.3265	422218	FALSE	TRUE	8.87087e-05	37.4575
187	rs6472942	TV	knee osteoarthritis	T	C	-0.0131633	-0.0003	0.568486	0.5684	0.00218761	1.77e-09	0.0094	0.9738	422218	FALSE	TRUE	8.50108e-05	35.896
188	rs6673341	TV	knee osteoarthritis	T	G	-0.014513	-0.0159	0.465333	0.4657	0.0021693	2.23e-11	0.0093	0.087261	422218	FALSE	TRUE	0.000104807	44.256
189	rs66852340	TV	knee osteoarthritis	C	T	-0.0177896	-0.0093	0.775527	0.776	0.00260074	7.91e-12	0.0117	0.4284	422218	FALSE	TRUE	0.000110185	46.5271
190	rs6721975	TV	knee osteoarthritis	T	C	-0.0166905	-0.0345	0.231524	0.2309	0.00261401	1.71e-10	0.0118	0.00356903	422218	FALSE	TRUE	9.91277e-05	41.8574
191	rs6754968	TV	knee osteoarthritis	G	A	-0.0141916	-0.0111	0.65273	0.6527	0.00226549	3.75e-10	0.0097	0.2561	422218	FALSE	TRUE	9.13048e-05	38.5539
192	rs6797840	TV	knee osteoarthritis	A	C	-0.0161032	-0.0029	0.455899	0.4565	0.00218412	1.67e-13	0.0094	0.7596	422218	FALSE	TRUE	0.000128648	54.3242
193	rs6825241	TV	knee osteoarthritis	C	A	-0.0169583	-0.0147	0.536204	0.5364	0.00216609	4.92e-15	0.0093	0.1148	422218	FALSE	TRUE	0.000143038	60.4016
194	rs6850494	TV	knee osteoarthritis	A	C	-0.0143297	-0.0167	0.615571	0.6161	0.00222236	1.13e-10	0.0095	0.0806993	422218	FALSE	TRUE	9.71848e-05	41.037
195	rs6905544	TV	knee osteoarthritis	A	G	-0.0189935	-0.0167	0.398622	0.3982	0.00221031	8.46e-18	0.0095	0.0782907	422218	FALSE	TRUE	0.000172961	73.0396
196	rs6973656	TV	knee osteoarthritis	A	G	-0.0134657	0.0054	0.603264	0.6032	0.00220552	1.03e-09	0.0095	0.5695	422218	FALSE	TRUE	8.67954e-05	36.6496
197	rs6996198	TV	knee osteoarthritis	C	T	-0.0163982	0.0025	0.84333	0.8433	0.00297381	3.5e-08	0.0128	0.8422	422218	FALSE	TRUE	7.10568e-05	30.0035
198	rs7043521	TV	knee osteoarthritis	A	T	0.0142704	0.0171	0.430653	0.4309	0.00218468	6.49e-11	0.0094	0.0680002	422218	TRUE	FALSE	9.98635e-05	42.1682
199	rs707919	TV	knee osteoarthritis	A	G	-0.0135181	0.0001	0.716836	0.7155	0.00239816	1.73e-08	0.0103	0.9948	422218	FALSE	TRUE	7.41855e-05	31.3246
200	rs7089973	TV	knee osteoarthritis	C	A	-0.013355	0.0012	0.6186	0.619	0.00223661	2.36e-09	0.0096	0.8997	422218	FALSE	TRUE	8.41605e-05	35.5369
201	rs7157001	TV	knee osteoarthritis	A	G	-0.0139661	0.0072	0.743872	0.743	0.00249846	2.27e-08	0.0107	0.5028	422218	FALSE	TRUE	7.43251e-05	31.3836
202	rs71658797	TV	knee osteoarthritis	T	A	-0.0203521	-0.0354	0.876571	0.877	0.00329198	6.32e-10	0.0142	0.0125101	422218	TRUE	TRUE	8.96299e-05	37.8466
203	rs7184800	TV	knee osteoarthritis	G	A	0.0168167	0.0064	0.696784	0.6967	0.00234935	8.18e-13	0.0101	0.525	422218	FALSE	TRUE	0.000119498	50.4601
204	rs7189927	TV	knee osteoarthritis	T	C	0.0149741	0.0071	0.355786	0.3547	0.00225865	3.36e-11	0.0097	0.461	422218	FALSE	TRUE	0.000102785	43.402
205	rs7248205	TV	knee osteoarthritis	C	T	0.0139253	0.0362	0.397614	0.3991	0.00221689	3.35e-10	0.0095	0.000136101	422218	FALSE	TRUE	9.28914e-05	39.2239
206	rs72723237	TV	knee osteoarthritis	C	T	-0.0466302	-0.0647	0.980192	0.9803	0.00794155	4.31e-09	0.0342	0.0581795	422218	FALSE	TRUE	8.44338e-05	35.6523
207	rs72781699	TV	knee osteoarthritis	G	A	-0.0186804	-0.0045	0.797367	0.7981	0.00267802	3.05e-12	0.0115	0.697	422218	FALSE	TRUE	0.000112764	47.6162
208	rs72828890	TV	knee osteoarthritis	C	T	0.0192918	-0.0102	0.869256	0.8708	0.00329837	4.95e-09	0.0142	0.4706	422218	FALSE	TRUE	8.45951e-05	35.7204
209	rs72834698	TV	knee osteoarthritis	G	A	0.0226559	0.0534	0.858074	0.858	0.0031007	2.74e-13	0.0133	5.91e-05	422218	FALSE	TRUE	0.00012502	52.792
210	rs749056	TV	knee osteoarthritis	T	G	0.0159242	0.0062	0.694179	0.6947	0.00234671	1.15e-11	0.0101	0.538	422218	FALSE	TRUE	0.000107667	45.4638
211	rs749671	TV	knee osteoarthritis	G	A	0.015654	0.0198	0.62863	0.6287	0.00223821	2.67e-12	0.0096	0.0399899	422218	FALSE	TRUE	0.000114415	48.3133
212	rs7564130	TV	knee osteoarthritis	T	C	-0.0149864	-0.0099	0.640601	0.639	0.00225071	2.77e-11	0.0097	0.3075	422218	FALSE	TRUE	0.000103416	43.6685
213	rs7693082	TV	knee osteoarthritis	G	C	0.0150716	-0.0007	0.299686	0.2992	0.00235845	1.65e-10	0.0101	0.9483	422218	FALSE	TRUE	9.53472e-05	40.261
214	rs7693703	TV	knee osteoarthritis	G	A	0.0228437	-0.0175	0.910033	0.9092	0.0038412	2.73e-09	0.0163	0.2829	422218	FALSE	TRUE	8.54483e-05	36.0807
215	rs7700107	TV	knee osteoarthritis	A	C	-0.0210603	-0.0235	0.862543	0.8632	0.00313788	1.92e-11	0.0135	0.0819106	422218	FALSE	TRUE	0.000105174	44.4106
216	rs7716447	TV	knee osteoarthritis	A	G	-0.0133844	-0.0224	0.639406	0.6397	0.00226863	3.64e-09	0.0103	0.0292301	422218	FALSE	TRUE	8.26082e-05	34.8814
217	rs7834121	TV	knee osteoarthritis	G	T	-0.0139595	0.0253	0.504369	0.5026	0.00216371	1.11e-10	0.0093	0.00645194	422218	FALSE	TRUE	9.74264e-05	41.139
218	rs7865801	TV	knee osteoarthritis	G	A	0.0127451	0.0166	0.367473	0.3681	0.00226247	1.77e-08	0.0097	0.0864809	422218	FALSE	TRUE	7.55129e-05	31.8852
219	rs7991062	TV	knee osteoarthritis	C	G	-0.0177381	-0.0177	0.658663	0.6585	0.00228727	8.82e-15	0.0103	0.0863893	422218	FALSE	TRUE	0.000141479	59.743
220	rs801733	TV	knee osteoarthritis	A	C	0.0168585	0.0164	0.641215	0.6414	0.00225323	7.32e-14	0.0097	0.0897904	422218	FALSE	TRUE	0.000130769	55.2201
221	rs8043253	TV	knee osteoarthritis	C	T	-0.0120657	0.0011	0.572917	0.5727	0.00218665	3.43e-08	0.0094	0.9086	422218	FALSE	TRUE	7.12425e-05	30.0819
222	rs870151	TV	knee osteoarthritis	T	A	-0.0156288	-0.006	0.527632	0.5277	0.00218652	8.82e-13	0.0094	0.5198	422218	TRUE	FALSE	0.000121757	51.4139
223	rs8756	TV	knee osteoarthritis	C	A	-0.0134501	0.0199	0.484619	0.4844	0.00216618	5.33e-10	0.0093	0.0320701	422218	FALSE	TRUE	9.0367e-05	38.1578
224	rs9326862	TV	knee osteoarthritis	A	T	0.0120385	0.0325	0.467982	0.4678	0.00216285	2.61e-08	0.0093	0.000469602	422218	TRUE	FALSE	7.21656e-05	30.4717
225	rs9362612	TV	knee osteoarthritis	T	A	0.0124319	-0.0022	0.586022	0.5862	0.00219522	1.49e-08	0.0099	0.8272	422218	FALSE	TRUE	7.49888e-05	31.6638
226	rs9471333	TV	knee osteoarthritis	C	T	0.0131038	0.0238	0.450187	0.4488	0.00216935	1.54e-09	0.0093	0.01068	422218	FALSE	TRUE	8.50026e-05	35.8925
227	rs9563168	TV	knee osteoarthritis	G	A	0.0175868	0.0212	0.791482	0.7915	0.00266741	4.3e-11	0.0114	0.0634103	422218	FALSE	TRUE	0.000102091	43.1089
228	rs9569734	TV	knee osteoarthritis	A	G	0.0188846	0.0302	0.843521	0.8436	0.00300692	3.38e-10	0.0136	0.0258297	422218	FALSE	TRUE	9.41451e-05	39.7533
229	rs9718104	TV	knee osteoarthritis	T	G	-0.0407684	0.0215	0.94155	0.9411	0.00461017	9.31e-19	0.0198	0.2775	422218	FALSE	TRUE	0.000182939	77.2537
230	rs973734	TV	knee osteoarthritis	C	A	0.0170761	-0.0317	0.151603	0.1521	0.00301339	1.46e-08	0.0129	0.0142099	422218	FALSE	TRUE	7.50092e-05	31.6724
231	rs9834970	TV	knee osteoarthritis	T	C	0.0127684	0.0173	0.501031	0.5022	0.00215775	3.27e-09	0.0093	0.0624698	422218	FALSE	TRUE	8.15157e-05	34.42
232	rs984409	TV	knee osteoarthritis	G	A	-0.0148683	-0.0082	0.363032	0.3621	0.00225294	4.13e-11	0.0097	0.3982	422218	FALSE	TRUE	0.000102239	43.1712
233	rs9867121	TV	knee osteoarthritis	C	A	0.0194994	-0.0096	0.817728	0.8173	0.00280905	3.88e-12	0.0121	0.4276	422218	FALSE	TRUE	0.000113345	47.8614
234	rs9902312	TV	knee osteoarthritis	T	C	0.0153237	0.0025	0.683148	0.6819	0.00232706	4.55e-11	0.01	0.8039	422218	FALSE	TRUE	0.000101655	42.9247
235	rs9964724	TV	knee osteoarthritis	C	T	0.0176465	0.0147	0.317881	0.3177	0.00232664	3.34e-14	0.01	0.1416	422218	FALSE	TRUE	0.000135043	57.025
236	rs10208088	Computer use	knee osteoarthritis	C	T	0.0131026	-0.0078	0.418634	0.4192	0.00223225	4.36629e-09	0.0094	0.4093	397641	FALSE	TRUE	8.35659e-05	33.2318
237	rs10754920	Computer use	knee osteoarthritis	C	G	0.0202406	-0.0105	0.112332	0.1133	0.00349047	6.6784e-09	0.0147	0.4731	397641	FALSE	TRUE	8.17016e-05	32.4904
238	rs11274218	Computer use	knee osteoarthritis	C	T	-0.013751	0.0213	0.610785	0.6104	0.00230764	2.53939e-09	0.0102	0.0373904	397641	FALSE	TRUE	8.99035e-05	35.7523
239	rs113851275	Computer use	knee osteoarthritis	G	A	-0.0209442	0.0428	0.891576	0.8915	0.00353742	3.20465e-09	0.0149	0.00408103	397641	FALSE	TRUE	8.48089e-05	33.7262
240	rs11708955	Computer use	knee osteoarthritis	T	C	-0.0157497	0.0186	0.694765	0.6933	0.00238749	4.20238e-11	0.0106	0.0785796	397641	FALSE	TRUE	0.000105208	41.839
241	rs11749912	Computer use	knee osteoarthritis	A	G	0.0139203	0.0056	0.422554	0.4235	0.00223731	4.91197e-10	0.0094	0.5547	397641	FALSE	TRUE	9.45629e-05	37.6055
242	rs12145677	Computer use	knee osteoarthritis	G	A	-0.0170774	0.0046	0.701536	0.7021	0.00240509	1.24284e-12	0.0102	0.6503	397641	FALSE	TRUE	0.000122128	48.5688
243	rs12603813	Computer use	knee osteoarthritis	T	C	0.014406	-0.0216	0.746078	0.7465	0.00253374	1.30304e-08	0.0107	0.0433002	397641	FALSE	TRUE	7.86324e-05	31.2698
244	rs12706626	Computer use	knee osteoarthritis	G	A	-0.012866	0.0001	0.617451	0.6167	0.00226649	1.37383e-08	0.0096	0.9888	397641	FALSE	TRUE	7.82e-05	31.0978
245	rs12874776	Computer use	knee osteoarthritis	C	A	-0.0233491	0.0187	0.893475	0.8934	0.00359184	8.00025e-11	0.0159	0.2397	397641	FALSE	TRUE	0.000103778	41.2704
246	rs13262595	Computer use	knee osteoarthritis	A	G	-0.0157346	0.0001	0.440345	0.4398	0.00221517	1.21979e-12	0.0093	0.9901	397641	FALSE	TRUE	0.000122027	48.5285
247	rs136553	Computer use	knee osteoarthritis	C	T	-0.0152252	-0.0079	0.624196	0.6232	0.00227739	2.30338e-11	0.0096	0.4072	397641	FALSE	TRUE	0.000108752	43.2489
248	rs1448355	Computer use	knee osteoarthritis	C	T	-0.0146118	0.0101	0.381282	0.3815	0.00227388	1.31063e-10	0.0096	0.2898	397641	FALSE	TRUE	0.000100734	40.0598
249	rs1469249	Computer use	knee osteoarthritis	G	A	0.0155576	-0.017	0.788564	0.7888	0.00271086	9.52425e-09	0.0114	0.1357	397641	FALSE	TRUE	8.07107e-05	32.0963
250	rs150254595	Computer use	knee osteoarthritis	G	A	0.0158698	-0.0473	0.822715	0.8243	0.00288134	3.63378e-08	0.0122	0.0001037	397641	FALSE	TRUE	7.34673e-05	29.2156
251	rs162894	Computer use	knee osteoarthritis	T	G	0.0133847	0.0111	0.332139	0.332	0.00234032	1.07042e-08	0.0099	0.2626	397641	FALSE	TRUE	7.94792e-05	31.6065
252	rs166835	Computer use	knee osteoarthritis	C	T	0.0131356	0.0173	0.443342	0.4428	0.00222179	3.3763e-09	0.0094	0.0641106	397641	FALSE	TRUE	8.51642e-05	33.8675
253	rs198262	Computer use	knee osteoarthritis	C	T	0.0300048	-0.0244	0.0435078	0.0434	0.00546001	3.89882e-08	0.023	0.2884	397641	FALSE	TRUE	7.49307e-05	29.7976
254	rs2068625	Computer use	knee osteoarthritis	T	C	-0.0158375	0.0009	0.302374	0.3018	0.00239755	3.95639e-11	0.0101	0.9266	397641	FALSE	TRUE	0.000105821	42.0829
255	rs206965	Computer use	knee osteoarthritis	T	C	0.0156007	0.0135	0.206729	0.2069	0.00271472	9.09983e-09	0.0114	0.2375	397641	FALSE	TRUE	7.98254e-05	31.7442
256	rs2220599	Computer use	knee osteoarthritis	C	G	-0.0160514	0.018	0.632986	0.6326	0.00229019	2.40434e-12	0.0097	0.0619798	397641	FALSE	TRUE	0.000119711	47.6073
257	rs2345941	Computer use	knee osteoarthritis	A	G	0.014647	-0.0191	0.550313	0.5492	0.00221726	3.95107e-11	0.0093	0.0409496	397641	FALSE	TRUE	0.000106181	42.2263
258	rs2734849	Computer use	knee osteoarthritis	A	G	-0.0135145	0.0164	0.491453	0.4924	0.00220049	8.17012e-10	0.0093	0.0769609	397641	FALSE	TRUE	9.12942e-05	36.3054
259	rs2748985	Computer use	knee osteoarthritis	T	C	-0.0153444	-0.0095	0.454667	0.4558	0.00221274	4.07459e-12	0.0093	0.3078	397641	FALSE	TRUE	0.000116758	46.4328
260	rs35933007	Computer use	knee osteoarthritis	G	A	-0.0151917	0.0308	0.771615	0.7717	0.00264445	9.20577e-09	0.0111	0.00568303	397641	FALSE	TRUE	8.13413e-05	32.3471
261	rs3730399	Computer use	knee osteoarthritis	A	G	0.0246511	-0.0638	0.934805	0.9348	0.00446121	3.28262e-08	0.0188	0.000712804	397641	FALSE	TRUE	7.40692e-05	29.455
262	rs3944151	Computer use	knee osteoarthritis	A	G	0.0136733	0.0001	0.275088	0.2752	0.00246948	3.07846e-08	0.0104	0.9901	397641	FALSE	TRUE	7.45648e-05	29.6521
263	rs4702	Computer use	knee osteoarthritis	G	A	0.0121782	0.0147	0.443547	0.4431	0.00221469	3.82323e-08	0.0093	0.1158	397641	FALSE	TRUE	7.3209e-05	29.1129
264	rs4977839	Computer use	knee osteoarthritis	G	A	-0.0199181	0.0052	0.584465	0.5846	0.00223302	4.67116e-19	0.0094	0.581201	397641	FALSE	TRUE	0.000192705	76.6416
265	rs55772938	Computer use	knee osteoarthritis	A	G	-0.0151223	-0.0172	0.704749	0.7047	0.00241703	3.93555e-10	0.0102	0.0913692	397641	FALSE	TRUE	9.51681e-05	37.8462
266	rs56158102	Computer use	knee osteoarthritis	C	T	0.0132096	0.0055	0.344405	0.3435	0.00238511	3.05316e-08	0.0106	0.6032	397641	FALSE	TRUE	7.87979e-05	31.3356
267	rs6129084	Computer use	knee osteoarthritis	A	T	-0.0140927	-0.0012	0.358909	0.3594	0.00230251	9.32345e-10	0.0097	0.9021	397641	FALSE	TRUE	9.1395e-05	36.3455
268	rs6498759	Computer use	knee osteoarthritis	T	C	0.0132648	0.0076	0.309602	0.3097	0.0023861	2.71019e-08	0.0101	0.4476	397641	FALSE	TRUE	7.52202e-05	29.9127
269	rs66643547	Computer use	knee osteoarthritis	C	T	-0.0153853	-0.0014	0.647284	0.6477	0.00231818	3.20563e-11	0.0098	0.8855	397641	FALSE	TRUE	0.000108084	42.9831
270	rs6744254	Computer use	knee osteoarthritis	C	T	-0.0159012	-0.0092	0.47126	0.4713	0.00220373	5.37028e-13	0.0093	0.3202	397641	FALSE	TRUE	0.000126006	50.1114
271	rs6774533	Computer use	knee osteoarthritis	C	T	-0.0149436	0.0019	0.294245	0.2959	0.00245831	1.21078e-09	0.0103	0.8553	397641	FALSE	TRUE	9.27478e-05	36.8836
272	rs6857629	Computer use	knee osteoarthritis	G	A	0.0153859	0.0127	0.755067	0.7546	0.00256016	1.85819e-09	0.0108	0.24	397641	FALSE	TRUE	8.75606e-05	34.8205
273	rs6935828	Computer use	knee osteoarthritis	C	T	-0.0121206	0.0074	0.446483	0.4451	0.00221282	4.31511e-08	0.0093	0.4267	397641	FALSE	TRUE	7.2613e-05	28.8758
274	rs7020477	Computer use	knee osteoarthritis	A	G	0.0142337	0.0086	0.73466	0.7335	0.00249819	1.21502e-08	0.0105	0.4122	397641	FALSE	TRUE	7.89868e-05	31.4107
275	rs7209653	Computer use	knee osteoarthritis	T	C	0.0156381	0.0134	0.704497	0.7047	0.00241261	9.06237e-11	0.0102	0.1872	397641	FALSE	TRUE	0.000101821	40.4923
276	rs7288455	Computer use	knee osteoarthritis	A	G	0.013109	-0.0038	0.435739	0.434	0.00222709	3.9528e-09	0.0094	0.6834	397641	FALSE	TRUE	8.45037e-05	33.6048
277	rs73578186	Computer use	knee osteoarthritis	C	T	0.0149904	0.0087	0.675347	0.6761	0.00236483	2.31425e-10	0.01	0.3821	397641	FALSE	TRUE	9.85378e-05	39.1863
278	rs7526456	Computer use	knee osteoarthritis	T	C	-0.0127019	0.0145	0.412786	0.4139	0.00223004	1.22782e-08	0.0099	0.1416	397641	FALSE	TRUE	7.82148e-05	31.1037
279	rs78082503	Computer use	knee osteoarthritis	G	C	-0.0153586	0.011	0.785826	0.785	0.00268761	1.09966e-08	0.0113	0.3331	397641	FALSE	TRUE	7.94011e-05	31.5755
280	rs784256	Computer use	knee osteoarthritis	G	A	0.0185078	-0.0251	0.188026	0.1874	0.00283011	6.16817e-11	0.0119	0.0352298	397641	FALSE	TRUE	0.000104592	41.5943
281	rs9372625	Computer use	knee osteoarthritis	G	A	-0.0183911	0.017	0.61853	0.6186	0.00227197	5.73674e-16	0.0096	0.0754606	397641	FALSE	TRUE	0.000159612	63.4782
282	rs9477970	Computer use	knee osteoarthritis	T	A	-0.0160441	0.008	0.808462	0.809	0.00280044	1.00944e-08	0.0118	0.498101	397641	FALSE	TRUE	7.97215e-05	31.7029
283	rs10186876	Driving	knee osteoarthritis	A	G	0.0144048	-0.0066	0.360301	0.3608	0.00233801	7.22245e-10	0.0097	0.4957	397315	FALSE	TRUE	9.56501e-05	38.0067
284	rs1198575	Driving	knee osteoarthritis	T	C	0.0189685	0.0225	0.193184	0.1933	0.00282745	1.96372e-11	0.0118	0.0558496	397315	FALSE	TRUE	0.000112161	44.568
285	rs4765541	Driving	knee osteoarthritis	T	C	0.0137597	-0.0094	0.664081	0.6638	0.00235511	5.14271e-09	0.0098	0.3401	397315	FALSE	TRUE	8.44702e-05	33.5639
286	rs6012558	Driving	knee osteoarthritis	G	A	0.0144779	0.003	0.578449	0.5784	0.00226377	1.60042e-10	0.0094	0.753101	397315	FALSE	TRUE	0.000102225	40.6194
287	rs9840902	Driving	knee osteoarthritis	G	A	-0.0148575	-0.0118	0.781431	0.7825	0.00271642	4.51269e-08	0.0119	0.3242	397315	FALSE	TRUE	7.54051e-05	29.9617

## Sheet: Table S3
Table S3 Detailed information for instrumental variables of physical activity and sedentary behaviors on hip OA
No.	SNP	exposure	outcome	effect_allele	other_allele	beta.exposure	beta.outcome	eaf.exposure	eaf.outcome	se.exposure	pval.exposure	se.outcome	pval.outcome	samplesize	palindromic	mr_keep	R2	Fstat
1	rs10145335	Light DIY	hip osteoarthritis	A	G	0.0141221	-0.0158	0.250611	0.2505	0.00254139	2.7e-08	0.0134	0.2408	460376	FALSE	TRUE	7.49093e-05	34.4889
2	rs1043595	Light DIY	hip osteoarthritis	A	G	-0.014411	0.0023	0.282865	0.2824	0.00245416	4.3e-09	0.013	0.8618	460376	FALSE	TRUE	8.42555e-05	38.7923
3	rs1186721	Light DIY	hip osteoarthritis	A	G	0.01299	0.014	0.315844	0.3162	0.00237226	4.4e-08	0.0125	0.2655	460376	FALSE	TRUE	7.29249e-05	33.5752
4	rs12912808	Light DIY	hip osteoarthritis	T	C	-0.017546	-0.0213	0.148607	0.1486	0.00310889	1.7e-08	0.0164	0.1943	460376	FALSE	TRUE	7.79033e-05	35.8674
5	rs1921981	Light DIY	hip osteoarthritis	A	G	-0.013037	0.0002	0.325647	0.328	0.00237139	3.8e-08	0.0125	0.9897	460376	FALSE	TRUE	7.46483e-05	34.3687
6	rs1972763	Light DIY	hip osteoarthritis	T	C	-0.0128383	-0.0059	0.657628	0.657	0.00232366	3.3e-08	0.0123	0.632	460376	FALSE	TRUE	7.42204e-05	34.1717
7	rs1974771	Light DIY	hip osteoarthritis	A	G	0.0213389	-0.0349	0.099975	0.1003	0.00367836	6.6e-09	0.0194	0.0722404	460376	FALSE	TRUE	8.19445e-05	37.7282
8	rs2942127	Light DIY	hip osteoarthritis	A	G	-0.016037	0.0121	0.824644	0.8256	0.00290278	3.3e-08	0.0154	0.4323	460376	FALSE	TRUE	7.43812e-05	34.2457
9	rs2988004	Light DIY	hip osteoarthritis	G	T	0.0131708	0.0184	0.442245	0.443	0.00223979	4.1e-09	0.0118	0.1189	460376	FALSE	TRUE	8.55777e-05	39.4011
10	rs4886868	Light DIY	hip osteoarthritis	G	T	0.0124954	-0.0003	0.585862	0.5858	0.00226611	3.5e-08	0.0119	0.9809	460376	FALSE	TRUE	7.57654e-05	34.883
11	rs77742115	Light DIY	hip osteoarthritis	C	T	0.018348	0.0065	0.138319	0.1389	0.00319777	9.6e-09	0.0169	0.701601	460376	FALSE	TRUE	8.02483e-05	36.9472
12	rs7804463	Light DIY	hip osteoarthritis	C	T	-0.0150095	0.0047	0.470424	0.4704	0.00221333	1.2e-11	0.0117	0.690601	460376	FALSE	TRUE	0.000112248	51.6821
13	rs877483	Heavy DIY	hip osteoarthritis	C	T	-0.0122277	-0.0063	0.566815	0.5647	0.00222756	4e-08	0.0118	0.589899	460376	FALSE	TRUE	7.34234e-05	33.8047
14	rs921915	Heavy DIY	hip osteoarthritis	C	T	0.0138882	0.0215	0.587905	0.5896	0.00224013	5.7e-10	0.0118	0.0696899	460376	FALSE	TRUE	9.34601e-05	43.0306
15	rs1248860	Heavy DIY	hip osteoarthritis	A	G	0.00976972	0.0137	0.51556	0.5156	0.00131429	1.10002e-13	0.0117	0.2405	460376	FALSE	TRUE	4.76775e-05	21.9505
16	rs13243553	Heavy DIY	hip osteoarthritis	A	G	-0.00874851	0.0076	0.392021	0.3911	0.00134959	8.99912e-11	0.012	0.5247	460376	FALSE	TRUE	3.64835e-05	16.7967
17	rs2764261	Heavy DIY	hip osteoarthritis	G	A	-0.00912633	0.0182	0.625689	0.6273	0.00136054	1.99986e-11	0.0121	0.1308	460376	FALSE	TRUE	3.90134e-05	17.9614
18	rs328902	Heavy DIY	hip osteoarthritis	T	C	0.00878858	0.0144	0.314508	0.3152	0.0014168	5.49997e-10	0.0125	0.2512	460376	FALSE	TRUE	3.33044e-05	15.333
19	rs3781411	Heavy DIY	hip osteoarthritis	T	C	-0.0125792	-0.0035	0.123618	0.1231	0.00199721	2.99999e-10	0.0177	0.8457	460376	FALSE	TRUE	3.42856e-05	15.7847
20	rs6667222	Heavy DIY	hip osteoarthritis	C	A	-0.00873051	0.0077	0.251857	0.2524	0.00151739	8.70001e-09	0.0134	0.5665	460376	FALSE	TRUE	2.87242e-05	13.2243
21	rs9276758	Heavy DIY	hip osteoarthritis	A	G	-0.00803189	0.0101	0.311693	0.3114	0.00141706	1.40001e-08	0.0126	0.4198	460376	FALSE	TRUE	2.76806e-05	12.7438
22	rs11012732	Heavy DIY	hip osteoarthritis	G	A	-0.224986	0.0247	0.332193	0.3297	0.0385641	5.39995e-09	0.0124	0.0462903	460376	FALSE	TRUE	0.0224586	10576.9
23	rs12522261	Heavy DIY	hip osteoarthritis	A	G	-0.210522	0.0116	0.343473	0.3424	0.0383038	3.89996e-08	0.0123	0.3462	460376	FALSE	TRUE	0.019988	9389.65
24	rs148193266	Heavy DIY	hip osteoarthritis	C	A	0.510362	0.0497	0.042668	0.0434	0.0921544	3.09999e-08	0.0292	0.089419	460376	FALSE	TRUE	0.021279	10009.3
25	rs34517439	Heavy DIY	hip osteoarthritis	A	C	-0.30792	-0.007	0.120938	0.1238	0.0562443	4.39997e-08	0.0179	0.6955	460376	FALSE	TRUE	0.0201599	9472.04
26	rs56194509	Heavy DIY	hip osteoarthritis	G	T	0.303404	0.0933	0.220486	0.2238	0.0439408	5.00035e-12	0.014	2.67301e-11	460376	FALSE	TRUE	0.031643	15043.6
27	rs59499656	Heavy DIY	hip osteoarthritis	T	A	0.228253	-0.0034	0.344493	0.3446	0.0382563	2.39999e-09	0.0123	0.779399	460376	FALSE	TRUE	0.0235299	11093.6
28	rs6775319	Heavy DIY	hip osteoarthritis	T	A	-0.225081	-0.0199	0.729248	0.7321	0.040802	3.50002e-08	0.0132	0.1306	460376	FALSE	TRUE	0.0200057	9398.14
29	rs9293503	Walking for pleasure	hip osteoarthritis	C	T	-0.328953	0.0253	0.111505	0.1094	0.0586852	2.1e-08	0.0189	0.1809	460376	FALSE	TRUE	0.0214411	10087.2
30	rs10465810	Walking for pleasure	hip osteoarthritis	A	T	0.0201064	-0.002	0.60739	0.6074	0.00429306	2.82064e-06	0.0121	0.872	460376	FALSE	TRUE	0.000192809	88.7814
31	rs11866559	Walking for pleasure	hip osteoarthritis	G	A	-0.0265185	-0.0198	0.820067	0.8202	0.00535056	7.18815e-07	0.0152	0.192	460376	FALSE	TRUE	0.000207533	95.5628
32	rs1358994	Walking for pleasure	hip osteoarthritis	G	C	-0.0222274	0.0011	0.662763	0.6624	0.00475726	2.97829e-06	0.0133	0.9354	460376	FALSE	TRUE	0.000220852	101.697
33	rs1454556	Walking for pleasure	hip osteoarthritis	T	C	-0.020343	-0.0077	0.62566	0.6247	0.00423686	1.57534e-06	0.012	0.52	460376	FALSE	TRUE	0.000193849	89.2606
34	rs1668835	Walking for pleasure	hip osteoarthritis	T	A	-0.022767	-0.0094	0.688312	0.6873	0.00444924	3.10345e-07	0.0126	0.456	460376	FALSE	TRUE	0.000222406	102.413
35	rs17221323	Walking for pleasure	hip osteoarthritis	T	C	-0.0243573	-0.0129	0.812448	0.8139	0.00533031	4.88693e-06	0.0151	0.3932	460376	FALSE	TRUE	0.000180803	83.252
36	rs17395021	Walking for pleasure	hip osteoarthritis	T	C	-0.0292229	-0.0182	0.870716	0.8703	0.00614975	2.0153e-06	0.0174	0.2964	460376	FALSE	TRUE	0.000192264	88.5304
37	rs1856329	Walking for pleasure	hip osteoarthritis	A	C	0.0274051	0.0097	0.800668	0.8006	0.00512717	9.03804e-08	0.0146	0.5078	460376	FALSE	TRUE	0.00023973	110.392
38	rs2867655	Walking for pleasure	hip osteoarthritis	C	G	0.026792	0.0201	0.161347	0.1631	0.00557363	1.53272e-06	0.0158	0.2017	460376	FALSE	TRUE	0.00019426	89.4496
39	rs4419891	Walking for pleasure	hip osteoarthritis	T	C	0.0216675	0.0083	0.277503	0.2779	0.00459228	2.37888e-06	0.013	0.5246	460376	FALSE	TRUE	0.000188257	86.685
40	rs4754194	Walking for pleasure	hip osteoarthritis	C	T	-0.0253582	-0.0178	0.772976	0.772	0.0049128	2.4477e-07	0.0139	0.2	460376	FALSE	TRUE	0.000225686	103.923
41	rs61276363	Walking for pleasure	hip osteoarthritis	G	T	-0.0246269	0.0072	0.808355	0.8093	0.00527555	3.03968e-06	0.015	0.6313	460376	FALSE	TRUE	0.00018791	86.525
42	rs62125156	Walking for pleasure	hip osteoarthritis	A	C	0.024007	0.0074	0.787512	0.7872	0.005043	1.93152e-06	0.0143	0.607	460376	FALSE	TRUE	0.000192885	88.8161
43	rs62443625	Walking for pleasure	hip osteoarthritis	T	C	-0.0255601	-0.0036	0.76673	0.7664	0.00485794	1.42877e-07	0.0138	0.791701	460376	FALSE	TRUE	0.000233699	107.614
44	rs62460842	Walking for pleasure	hip osteoarthritis	G	A	0.0347245	-0.0491	0.920037	0.9199	0.0075267	3.95927e-06	0.0214	0.0215998	460376	FALSE	TRUE	0.000177417	81.6929
45	rs6433478	Walking for pleasure	hip osteoarthritis	T	C	-0.0236604	0.002	0.456898	0.4559	0.00415247	1.21285e-08	0.0118	0.8624	460376	FALSE	TRUE	0.000277827	127.94
46	rs6579971	Walking for pleasure	hip osteoarthritis	A	G	0.0211055	-0.0082	0.291677	0.2924	0.00451676	2.97254e-06	0.0128	0.5218	460376	FALSE	TRUE	0.000184058	84.7511
47	rs6754234	Walking for pleasure	hip osteoarthritis	C	T	0.0322963	0.02	0.0966689	0.0976	0.00695008	3.36967e-06	0.0196	0.3081	460376	FALSE	TRUE	0.000182167	83.8801
48	rs72633364	Walking for pleasure	hip osteoarthritis	G	A	-0.0233904	0.0022	0.711479	0.7154	0.00461976	4.1245e-07	0.0131	0.8673	460376	FALSE	TRUE	0.000224618	103.432
49	rs743580	Strenuous sports	hip osteoarthritis	A	G	0.024886	-0.0008	0.510401	0.5101	0.0041043	1.33276e-09	0.0117	0.946	460376	FALSE	TRUE	0.000309523	142.54
50	rs74863845	Strenuous sports	hip osteoarthritis	C	G	-0.0661442	0.0337	0.977247	0.9772	0.0140528	2.51593e-06	0.0398	0.3973	460376	FALSE	TRUE	0.000194561	89.5884
51	rs7547571	Strenuous sports	hip osteoarthritis	G	T	0.0199673	0.002	0.424442	0.4256	0.00414691	1.47213e-06	0.0118	0.8656	460376	FALSE	TRUE	0.000194794	89.6957
52	rs77598509	Strenuous sports	hip osteoarthritis	G	A	0.0613345	0.0354	0.975327	0.9751	0.0132388	3.60518e-06	0.0376	0.3465	460376	FALSE	TRUE	0.000181056	83.3684
53	rs77981032	Strenuous sports	hip osteoarthritis	G	A	0.0459217	0.0094	0.953442	0.9537	0.00988254	3.37204e-06	0.028	0.7383	460376	FALSE	TRUE	0.000187221	86.2078
54	rs78830914	Strenuous sports	hip osteoarthritis	A	G	-0.0591453	-0.0338	0.971445	0.9714	0.0123322	1.61861e-06	0.035	0.3339	460376	FALSE	TRUE	0.000194076	89.3647
55	rs80028338	Other exercises	hip osteoarthritis	A	C	-0.0275219	-0.0917	0.794992	0.7916	0.0052431	1.5279e-07	0.0147	4.15796e-10	460376	FALSE	TRUE	0.0002469	113.694
56	rs10946808	Other exercises	hip osteoarthritis	G	A	0.00770783	-0.0162	0.272926	0.2719	0.00126135	9.90011e-10	0.0131	0.2169	460376	FALSE	TRUE	2.35786e-05	10.8552
57	rs111901094	Other exercises	hip osteoarthritis	T	G	-0.0087724	0.0144	0.182455	0.1828	0.00147943	2.99999e-09	0.0153	0.3464	460376	FALSE	TRUE	2.2958e-05	10.5695
58	rs1200154	Other exercises	hip osteoarthritis	A	G	0.00628507	-0.005	0.592867	0.5929	0.00114355	3.89996e-08	0.0119	0.6758	460376	FALSE	TRUE	1.90697e-05	18.7794
59	rs1265178	Other exercises	hip osteoarthritis	A	G	-0.00731312	0.0153	0.237741	0.2379	0.00132256	3.2e-08	0.0137	0.2645	460376	FALSE	TRUE	1.93839e-05	18.924
60	rs159544	Other exercises	hip osteoarthritis	G	A	0.00697447	0.0192	0.394795	0.3943	0.00115035	1.29999e-09	0.0119	0.1084	460376	FALSE	TRUE	2.32448e-05	10.7016
61	rs166840	Other exercises	hip osteoarthritis	A	G	-0.00764832	0.0046	0.411977	0.4121	0.00115131	3.10027e-11	0.0119	0.696599	460376	FALSE	TRUE	2.83419e-05	13.0483
62	rs288070	Other exercises	hip osteoarthritis	A	G	0.0105989	0.0301	0.098249	0.0981	0.00188621	1.89998e-08	0.0195	0.1232	460376	FALSE	TRUE	1.99052e-05	19.164
63	rs2994326	Other exercises	hip osteoarthritis	C	T	0.00796105	0.0063	0.813408	0.8122	0.00145523	4.49997e-08	0.0151	0.6732	460376	FALSE	TRUE	1.92385e-05	18.8571
64	rs4411372	Other exercises	hip osteoarthritis	C	T	0.00702379	0.008	0.280227	0.28	0.00125228	2e-08	0.013	0.539499	460376	FALSE	TRUE	1.99012e-05	19.1622
65	rs4865667	Other exercises	hip osteoarthritis	T	C	-0.00661328	-0.0042	0.387473	0.3877	0.00115524	1e-08	0.012	0.726501	460376	FALSE	TRUE	2.07602e-05	19.5576
66	rs62253088	Other exercises	hip osteoarthritis	C	T	-0.010885	-0.0202	0.673024	0.6727	0.00119786	1e-19	0.0124	0.1031	460376	FALSE	TRUE	5.21475e-05	24.0086
67	rs75930676	Other exercises	hip osteoarthritis	C	T	0.0157735	-0.0401	0.050872	0.0506	0.00262843	2e-09	0.0273	0.1419	460376	FALSE	TRUE	2.40265e-05	11.0614
68	rs7627864	Other exercises	hip osteoarthritis	G	C	-0.00655321	0.0232	0.431421	0.4312	0.0011344	7.59994e-09	0.0118	0.0482003	460376	FALSE	TRUE	2.10683e-05	19.6995
69	rs896302	Other exercises	hip osteoarthritis	T	C	-0.00701349	-0.0072	0.713208	0.7159	0.00124452	1.7e-08	0.0129	0.579399	460376	FALSE	TRUE	2.01225e-05	19.2641
70	rs10041724	TV	hip osteoarthritis	T	C	0.0180931	0.0127	0.807695	0.8077	0.00273852	3.92478e-11	0.0148	0.3922	422218	FALSE	TRUE	0.000101694	42.9411
71	rs10054327	TV	hip osteoarthritis	G	A	0.0172449	-0.0023	0.576024	0.5774	0.00219021	3.44501e-15	0.0118	0.8449	422218	FALSE	TRUE	0.000145256	61.3382
72	rs10145592	TV	hip osteoarthritis	C	G	-0.014845	0.0165	0.409418	0.4093	0.00220802	1.77754e-11	0.0119	0.1643	422218	FALSE	TRUE	0.000106571	45.0006
73	rs10189857	TV	hip osteoarthritis	A	G	-0.020463	0.0124	0.56785	0.5672	0.00217999	6.18859e-21	0.0118	0.2923	422218	FALSE	TRUE	0.000205512	86.7882
74	rs1022785	TV	hip osteoarthritis	G	A	0.0180068	-0.006	0.14165	0.1429	0.00311082	7.10424e-09	0.0167	0.7177	422218	FALSE	TRUE	7.88468e-05	33.293
75	rs10234444	TV	hip osteoarthritis	G	A	0.0158909	-0.0062	0.823392	0.8235	0.00286457	2.89958e-08	0.0154	0.6895	422218	FALSE	TRUE	7.34419e-05	31.0106
76	rs1031423	TV	hip osteoarthritis	T	C	-0.0185194	0.0061	0.215208	0.2146	0.00262613	1.76397e-12	0.0142	0.666801	422218	FALSE	TRUE	0.00011585	48.9195
77	rs10427502	TV	hip osteoarthritis	G	A	0.0136963	0.0173	0.622468	0.623	0.00223339	8.65e-10	0.012	0.1512	422218	FALSE	TRUE	8.81673e-05	37.2289
78	rs10737620	TV	hip osteoarthritis	T	A	0.0144141	0.018	0.273668	0.275	0.00241921	2.55055e-09	0.013	0.1678	422218	FALSE	TRUE	8.2597e-05	34.8767
79	rs10771746	TV	hip osteoarthritis	C	T	-0.0142821	-0.0171	0.716605	0.7169	0.00239463	2.45805e-09	0.0129	0.1854	422218	FALSE	TRUE	8.28488e-05	34.983
80	rs10772643	TV	hip osteoarthritis	C	T	0.0247995	0.0091	0.107916	0.1079	0.00349653	1.31612e-12	0.0189	0.6285	422218	FALSE	TRUE	0.000118415	50.0027
81	rs10786658	TV	hip osteoarthritis	A	T	-0.0144534	0.0002	0.413503	0.4136	0.00219578	4.63059e-11	0.0118	0.9892	422218	FALSE	TRUE	0.000101325	42.7852
82	rs10876864	TV	hip osteoarthritis	G	A	-0.0133403	0.0012	0.427197	0.4248	0.0021844	1.01472e-09	0.0118	0.9181	422218	FALSE	TRUE	8.70953e-05	36.7762
83	rs10890123	TV	hip osteoarthritis	C	T	0.0142118	0.0021	0.770249	0.7711	0.0025712	3.25192e-08	0.0139	0.8796	422218	FALSE	TRUE	7.14853e-05	30.1844
84	rs10932837	TV	hip osteoarthritis	C	T	-0.0131055	-0.0151	0.494411	0.4948	0.00216152	1.33527e-09	0.0117	0.1959	422218	FALSE	TRUE	8.58663e-05	36.2573
85	rs10994943	TV	hip osteoarthritis	T	G	0.0129868	0.0101	0.581013	0.5811	0.00219109	3.08339e-09	0.0118	0.394	422218	FALSE	TRUE	8.21147e-05	34.673
86	rs11020045	TV	hip osteoarthritis	A	C	-0.0129952	0.0059	0.669012	0.6764	0.00230152	1.63885e-08	0.0126	0.636999	422218	FALSE	TRUE	7.47898e-05	31.5798
87	rs11130793	TV	hip osteoarthritis	C	T	0.0129223	0.0155	0.601737	0.6015	0.00221055	5.04322e-09	0.0119	0.1933	422218	FALSE	TRUE	8.00362e-05	33.7953
88	rs111901094	TV	hip osteoarthritis	G	T	-0.0170799	-0.0144	0.817212	0.8172	0.00284699	1.9819e-09	0.0153	0.3464	422218	FALSE	TRUE	8.71531e-05	36.8007
89	rs11218575	TV	hip osteoarthritis	C	T	0.0153751	-0.0012	0.566037	0.5665	0.00218733	2.07776e-12	0.0118	0.9218	422218	FALSE	TRUE	0.000116135	49.0398
90	rs11245482	TV	hip osteoarthritis	T	C	-0.0132329	-0.0135	0.61325	0.6135	0.00222132	2.56559e-09	0.012	0.26	422218	FALSE	TRUE	8.30631e-05	35.0735
91	rs113584870	TV	hip osteoarthritis	G	A	0.0169679	0.0047	0.824434	0.8249	0.00298893	1.37146e-08	0.0174	0.7871	422218	FALSE	TRUE	8.33456e-05	35.1928
92	rs114600294	TV	hip osteoarthritis	G	C	-0.0162426	-0.0391	0.788982	0.792	0.00264223	7.88093e-10	0.0143	0.00638793	422218	FALSE	TRUE	8.78472e-05	37.0937
93	rs1156541	TV	hip osteoarthritis	C	T	0.0144511	0.0037	0.222974	0.2242	0.0026009	2.75723e-08	0.014	0.7926	422218	FALSE	TRUE	7.23638e-05	30.5554
94	rs116175338	TV	hip osteoarthritis	G	T	-0.0142616	-0.0314	0.753708	0.7549	0.00251427	1.40924e-08	0.0147	0.0322203	422218	FALSE	TRUE	7.55127e-05	31.8851
95	rs11654952	TV	hip osteoarthritis	T	G	-0.0171839	-0.0123	0.861375	0.86	0.00313587	4.25838e-08	0.0169	0.4643	422218	FALSE	TRUE	7.05192e-05	29.7764
96	rs11657730	TV	hip osteoarthritis	C	T	0.0129477	-0.0192	0.636776	0.6372	0.00226497	1.08741e-08	0.0122	0.1162	422218	FALSE	TRUE	7.7549e-05	32.745
97	rs11689199	TV	hip osteoarthritis	A	G	0.0184644	-0.008	0.597665	0.5991	0.00220443	5.4737e-17	0.0119	0.502	422218	FALSE	TRUE	0.000163963	69.2392
98	rs11714337	TV	hip osteoarthritis	G	A	0.0144017	0.01	0.569041	0.569	0.00218888	4.72085e-11	0.0118	0.3969	422218	FALSE	TRUE	0.000101727	42.9552
99	rs11763734	TV	hip osteoarthritis	A	C	-0.012463	0.002	0.510007	0.5106	0.00216247	8.24767e-09	0.0117	0.8616	422218	FALSE	TRUE	7.76321e-05	32.78
100	rs11810109	TV	hip osteoarthritis	A	T	0.0162518	0.0215	0.701438	0.7022	0.00235696	5.37747e-12	0.0127	0.0910207	422218	FALSE	TRUE	0.000110626	46.7132
101	rs11985394	TV	hip osteoarthritis	T	A	0.0123238	0.0013	0.545277	0.5449	0.00216802	1.31306e-08	0.0117	0.9112	422218	TRUE	FALSE	7.53153e-05	31.8017
102	rs12105701	TV	hip osteoarthritis	C	T	-0.0128825	-0.0271	0.395851	0.3964	0.00220843	5.43321e-09	0.0119	0.0233798	422218	FALSE	TRUE	7.93791e-05	33.5178
103	rs12272012	TV	hip osteoarthritis	G	C	-0.0295782	-0.0184	0.955687	0.9558	0.00525808	1.85202e-08	0.0285	0.5189	422218	FALSE	TRUE	7.41004e-05	31.2887
104	rs12289262	TV	hip osteoarthritis	C	T	-0.0137276	-0.0413	0.730942	0.7298	0.00244533	1.97928e-08	0.0132	0.001679	422218	FALSE	TRUE	7.41222e-05	31.2979
105	rs1243182	TV	hip osteoarthritis	C	T	-0.0185916	-0.0241	0.689639	0.6894	0.00234162	2.02783e-15	0.0126	0.0561798	422218	FALSE	TRUE	0.000147963	62.4815
106	rs12476388	TV	hip osteoarthritis	C	T	0.0133031	0.0185	0.708552	0.7086	0.00237409	2.10124e-08	0.0139	0.1811	422218	FALSE	TRUE	7.30918e-05	30.8628
107	rs12491503	TV	hip osteoarthritis	G	A	-0.0142607	-0.0232	0.670306	0.6707	0.00229906	5.54534e-10	0.0124	0.0615205	422218	FALSE	TRUE	8.98868e-05	37.955
108	rs12541615	TV	hip osteoarthritis	T	C	-0.0175199	-0.0229	0.817478	0.8163	0.00280013	3.92915e-10	0.0151	0.1276	422218	FALSE	TRUE	9.15977e-05	38.6776
109	rs12554512	TV	hip osteoarthritis	T	C	0.0207024	-0.0189	0.584071	0.5846	0.00219328	3.76305e-21	0.0118	0.1097	422218	FALSE	TRUE	0.000208236	87.939
110	rs12714704	TV	hip osteoarthritis	T	C	-0.0144464	-0.0155	0.28671	0.287	0.0023903	1.50563e-09	0.0129	0.2302	422218	FALSE	TRUE	8.53608e-05	36.0438
111	rs12725114	TV	hip osteoarthritis	G	A	0.015309	0.0087	0.802003	0.8022	0.00271147	1.6421e-08	0.0147	0.5523	422218	FALSE	TRUE	7.44318e-05	31.4286
112	rs12783451	TV	hip osteoarthritis	G	A	0.0126896	0.0231	0.668816	0.6681	0.00229907	3.40064e-08	0.0124	0.0624295	422218	FALSE	TRUE	7.13349e-05	30.1209
113	rs13029509	TV	hip osteoarthritis	G	A	-0.018334	0.0063	0.520079	0.5193	0.00215848	1.99747e-17	0.0117	0.5863	422218	FALSE	TRUE	0.000167797	70.8584
114	rs13107325	TV	hip osteoarthritis	C	T	-0.0291705	-0.0977	0.925644	0.9247	0.00412256	1.48566e-12	0.0221	9.53103e-06	422218	FALSE	TRUE	0.000117133	49.461
115	rs138256022	TV	hip osteoarthritis	C	T	-0.0313469	0.0157	0.958546	0.9585	0.00565322	2.94015e-08	0.0303	0.6051	422218	FALSE	TRUE	7.80906e-05	32.9737
116	rs141184308	TV	hip osteoarthritis	A	G	0.0432607	0.0005	0.977528	0.9777	0.00777329	2.617e-08	0.0454	0.9919	422218	FALSE	TRUE	8.2222e-05	34.7183
117	rs1421334	TV	hip osteoarthritis	A	C	0.0173137	-0.0118	0.449524	0.4506	0.00218309	2.17699e-15	0.0118	0.3139	422218	FALSE	TRUE	0.000148355	62.647
118	rs142710267	TV	hip osteoarthritis	T	G	0.0162445	0.0202	0.65012	0.6487	0.00236627	6.64801e-12	0.0139	0.1452	422218	FALSE	TRUE	0.000120048	50.6923
119	rs150399729	TV	hip osteoarthritis	C	G	0.0389574	-0.0058	0.968958	0.969	0.00707312	3.63326e-08	0.0412	0.889	422218	FALSE	TRUE	9.12987e-05	38.5513
120	rs1563908	TV	hip osteoarthritis	A	G	0.0163457	-0.0114	0.619611	0.6226	0.00222623	2.09918e-13	0.012	0.3436	422218	FALSE	TRUE	0.000125946	53.1831
121	rs1623025	TV	hip osteoarthritis	G	C	-0.012357	0.0063	0.52946	0.5294	0.00217698	1.3771e-08	0.0117	0.589599	422218	TRUE	FALSE	7.60827e-05	32.1258
122	rs17207890	TV	hip osteoarthritis	G	A	0.015694	-0.0109	0.657407	0.6556	0.00228666	6.72946e-12	0.0123	0.3759	422218	FALSE	TRUE	0.000110946	46.8482
123	rs17379561	TV	hip osteoarthritis	A	T	-0.0254838	-0.0187	0.855876	0.8558	0.00307206	1.0827e-16	0.0166	0.2604	422218	FALSE	TRUE	0.000160216	67.6565
124	rs17512836	TV	hip osteoarthritis	T	C	0.0422142	-0.0111	0.974385	0.9744	0.00684643	7.00965e-10	0.0369	0.763199	422218	FALSE	TRUE	8.89553e-05	37.5617
125	rs17568389	TV	hip osteoarthritis	T	A	0.0154814	-0.014	0.486903	0.4871	0.0021647	8.56766e-13	0.0117	0.2312	422218	TRUE	FALSE	0.000119755	50.5684
126	rs17727474	TV	hip osteoarthritis	C	T	0.017551	0.0074	0.832295	0.8314	0.00296085	3.07226e-09	0.0159	0.641201	422218	FALSE	TRUE	8.59918e-05	36.3102
127	rs17789218	TV	hip osteoarthritis	T	C	0.0185965	-0.0158	0.75605	0.7566	0.00251401	1.39142e-13	0.0136	0.2436	422218	FALSE	TRUE	0.000127569	53.8684
128	rs1889778	TV	hip osteoarthritis	C	T	0.0124324	0.023	0.53607	0.5373	0.00216679	9.59686e-09	0.0117	0.0493299	422218	FALSE	TRUE	7.68801e-05	32.4625
129	rs2034768	TV	hip osteoarthritis	A	G	0.0147356	0.019	0.48743	0.4856	0.00215816	8.61946e-12	0.0116	0.1023	422218	FALSE	TRUE	0.0001085	45.8155
130	rs2045147	TV	hip osteoarthritis	A	G	0.0126686	0.0145	0.449407	0.4507	0.00217659	5.87109e-09	0.0117	0.2175	422218	FALSE	TRUE	7.94251e-05	33.5372
131	rs2060199	TV	hip osteoarthritis	T	A	0.012079	-0.0126	0.446311	0.4464	0.00216372	2.37065e-08	0.0117	0.2805	422218	TRUE	FALSE	7.211e-05	30.4482
132	rs2073869	TV	hip osteoarthritis	C	T	0.0186112	0.0068	0.833626	0.8336	0.0029076	1.54483e-10	0.0157	0.663599	422218	FALSE	TRUE	9.60805e-05	40.5706
133	rs2164744	TV	hip osteoarthritis	T	C	-0.0128573	-0.0022	0.635134	0.634	0.00224685	1.0505e-08	0.0121	0.8583	422218	FALSE	TRUE	7.66176e-05	32.3516
134	rs2173650	TV	hip osteoarthritis	G	T	0.017845	0.0173	0.852206	0.8532	0.00304387	4.55668e-09	0.0165	0.2939	422218	FALSE	TRUE	8.02166e-05	33.8715
135	rs2184364	TV	hip osteoarthritis	A	G	0.0156396	0.0041	0.782382	0.7827	0.00263677	3.00458e-09	0.0154	0.7888	422218	FALSE	TRUE	8.32904e-05	35.1695
136	rs2447098	TV	hip osteoarthritis	C	A	-0.014947	-0.004	0.475175	0.475	0.00217845	6.82365e-12	0.0117	0.730299	422218	FALSE	TRUE	0.000111431	47.0532
137	rs2460	TV	hip osteoarthritis	G	A	-0.0152938	0.0111	0.736281	0.7373	0.00245865	4.95872e-10	0.0133	0.4042	422218	FALSE	TRUE	9.08335e-05	38.3548
138	rs2584597	TV	hip osteoarthritis	T	C	0.0150996	-0.0156	0.662057	0.6629	0.00239572	2.92429e-10	0.014	0.2623	422218	FALSE	TRUE	0.000102023	43.0803
139	rs2616830	TV	hip osteoarthritis	G	A	0.0164651	0.0105	0.461988	0.4612	0.00216551	2.88593e-14	0.0117	0.3686	422218	FALSE	TRUE	0.000134766	56.9082
140	rs262890	TV	hip osteoarthritis	A	G	-0.0185683	-0.0161	0.698905	0.6997	0.00235563	3.20844e-15	0.0127	0.2063	422218	FALSE	TRUE	0.00014511	61.2765
141	rs2717559	TV	hip osteoarthritis	A	G	0.0124298	-0.0039	0.55928	0.5594	0.00219436	1.47514e-08	0.0118	0.743	422218	FALSE	TRUE	7.61641e-05	32.1602
142	rs2787374	TV	hip osteoarthritis	T	C	0.012493	-0.012	0.407789	0.409	0.00219413	1.24222e-08	0.0118	0.3103	422218	FALSE	TRUE	7.53834e-05	31.8305
143	rs28457808	TV	hip osteoarthritis	C	G	0.0165953	-0.0051	0.837433	0.8367	0.00293406	1.54863e-08	0.0158	0.7485	422218	FALSE	TRUE	7.49864e-05	31.6628
144	rs28971796	TV	hip osteoarthritis	A	G	0.014827	0.0321	0.378365	0.379	0.0024757	2.11118e-09	0.0134	0.0161499	422218	FALSE	TRUE	0.000103415	43.6679
145	rs303753	TV	hip osteoarthritis	G	A	-0.0144597	-0.0158	0.652948	0.6541	0.00229051	2.73901e-10	0.0123	0.2003	422218	FALSE	TRUE	9.47593e-05	40.0127
146	rs34224261	TV	hip osteoarthritis	G	C	-0.0175417	-0.0104	0.469443	0.47	0.00215973	4.57911e-16	0.0117	0.3738	422218	TRUE	FALSE	0.000153281	64.7276
147	rs34864022	TV	hip osteoarthritis	A	G	-0.0263815	-0.0086	0.933558	0.9338	0.00435706	1.40517e-09	0.0235	0.712801	422218	FALSE	TRUE	8.63402e-05	36.4574
148	rs35080497	TV	hip osteoarthritis	C	T	-0.0131251	-0.0267	0.666478	0.6656	0.00229107	1.01139e-08	0.0123	0.0305999	422218	FALSE	TRUE	7.65853e-05	32.338
149	rs35574015	TV	hip osteoarthritis	T	C	-0.0131592	0.0021	0.705846	0.7059	0.00237523	3.02162e-08	0.0128	0.8685	422218	FALSE	TRUE	7.19074e-05	30.3626
150	rs374722	TV	hip osteoarthritis	G	A	0.0244932	0.0217	0.150476	0.1502	0.0030238	5.48965e-16	0.0164	0.1841	422218	FALSE	TRUE	0.000153378	64.7687
151	rs3754970	TV	hip osteoarthritis	T	C	-0.014997	0.0054	0.495822	0.4956	0.0021699	4.79967e-12	0.0117	0.6469	422218	FALSE	TRUE	0.000112447	47.4823
152	rs3796386	TV	hip osteoarthritis	G	A	-0.0261712	-0.0234	0.571888	0.573	0.0021795	3.22974e-33	0.0118	0.0468403	422218	FALSE	TRUE	0.000335387	141.653
153	rs405797	TV	hip osteoarthritis	T	A	-0.0148849	-0.0054	0.246793	0.247	0.00250575	2.84506e-09	0.0146	0.711101	422218	FALSE	TRUE	8.237e-05	34.7808
154	rs42210	TV	hip osteoarthritis	G	C	-0.0138517	0.0109	0.289169	0.2891	0.00239536	7.35017e-09	0.0129	0.3998	422218	FALSE	TRUE	7.88777e-05	33.3061
155	rs4334769	TV	hip osteoarthritis	G	T	0.0121315	0.0222	0.473922	0.4737	0.00216621	2.13939e-08	0.0117	0.0571795	422218	FALSE	TRUE	7.33865e-05	30.9872
156	rs4382592	TV	hip osteoarthritis	T	G	0.0136721	0.0008	0.301425	0.3005	0.00235776	6.68044e-09	0.0127	0.9474	422218	FALSE	TRUE	7.87214e-05	33.24
157	rs4435081	TV	hip osteoarthritis	C	T	0.0121101	0.0071	0.529508	0.5277	0.00216745	2.30684e-08	0.0117	0.542199	422218	FALSE	TRUE	7.30719e-05	30.8544
158	rs4523073	TV	hip osteoarthritis	A	G	-0.0137517	-0.0017	0.591077	0.5911	0.00221114	4.9944e-10	0.0119	0.8894	422218	FALSE	TRUE	9.14173e-05	38.6014
159	rs457335	TV	hip osteoarthritis	A	G	0.0150723	0.0207	0.226746	0.2265	0.00258159	5.27112e-09	0.0139	0.1361	422218	FALSE	TRUE	7.96619e-05	33.6372
160	rs4577309	TV	hip osteoarthritis	A	G	0.0160037	0.014	0.468698	0.4693	0.00216796	1.56027e-13	0.0117	0.2331	422218	FALSE	TRUE	0.000127557	53.8636
161	rs4675246	TV	hip osteoarthritis	G	T	-0.0148496	-0.0072	0.796922	0.7985	0.00267587	2.86574e-08	0.0145	0.6223	422218	FALSE	TRUE	7.13737e-05	30.1373
162	rs4775373	TV	hip osteoarthritis	T	C	0.0132229	0.0025	0.361442	0.3612	0.00225713	4.67685e-09	0.0122	0.8342	422218	FALSE	TRUE	8.07091e-05	34.0794
163	rs4810315	TV	hip osteoarthritis	G	A	-0.0128121	-0.0143	0.668214	0.6681	0.00230486	2.71741e-08	0.0124	0.2471	422218	FALSE	TRUE	7.27854e-05	30.7334
164	rs4845364	TV	hip osteoarthritis	A	G	-0.0153008	-0.0164	0.495003	0.493	0.00215604	1.27758e-12	0.0116	0.1595	422218	FALSE	TRUE	0.000117046	49.4243
165	rs4847408	TV	hip osteoarthritis	G	C	0.0126824	0.0249	0.350083	0.3501	0.00225745	1.93158e-08	0.0122	0.0409298	422218	FALSE	TRUE	7.31917e-05	30.905
166	rs4937842	TV	hip osteoarthritis	G	C	-0.0128044	-0.0069	0.633634	0.6319	0.00225644	1.39011e-08	0.0121	0.5673	422218	FALSE	TRUE	7.61206e-05	32.1418
167	rs4950109	TV	hip osteoarthritis	T	C	-0.012789	0.0121	0.38102	0.3814	0.00222498	9.03497e-09	0.013	0.3492	422218	FALSE	TRUE	7.71485e-05	32.5758
168	rs4973576	TV	hip osteoarthritis	C	A	-0.0145232	-0.0024	0.298072	0.2981	0.00237947	1.03742e-09	0.0128	0.8517	422218	FALSE	TRUE	8.82609e-05	37.2685
169	rs55700114	TV	hip osteoarthritis	G	A	-0.014333	-0.0013	0.712746	0.7114	0.00239284	2.09901e-09	0.0129	0.9193	422218	FALSE	TRUE	8.41211e-05	35.5203
170	rs55909997	TV	hip osteoarthritis	G	A	-0.0135532	-0.029	0.650384	0.6507	0.00227041	2.3799e-09	0.0133	0.0285601	422218	FALSE	TRUE	8.35362e-05	35.2733
171	rs56103247	TV	hip osteoarthritis	C	T	0.0297647	0.0051	0.943942	0.944	0.00475247	3.77651e-10	0.0256	0.8415	422218	FALSE	TRUE	9.37596e-05	39.5905
172	rs56291505	TV	hip osteoarthritis	A	G	-0.0135002	-0.0129	0.719723	0.7177	0.00241334	2.2191e-08	0.013	0.3221	422218	FALSE	TRUE	7.35298e-05	31.0477
173	rs56858768	TV	hip osteoarthritis	G	A	-0.0148792	0.01	0.700762	0.7	0.00236956	3.40081e-10	0.0128	0.432	422218	FALSE	TRUE	9.28488e-05	39.2059
174	rs57585211	TV	hip osteoarthritis	T	G	-0.0167329	-0.0227	0.826832	0.827	0.00285006	4.32993e-09	0.0154	0.1407	422218	FALSE	TRUE	8.01784e-05	33.8553
175	rs6131281	TV	hip osteoarthritis	C	T	0.0160808	-0.0089	0.596509	0.5965	0.00220553	3.07372e-13	0.0119	0.4517	422218	FALSE	TRUE	0.000124479	52.5636
176	rs61331678	TV	hip osteoarthritis	G	C	0.0150461	0.0154	0.567932	0.5692	0.00218746	6.05528e-12	0.0118	0.1928	422218	TRUE	FALSE	0.000111103	46.9147
177	rs6141814	TV	hip osteoarthritis	C	A	-0.0135023	0.0204	0.613455	0.6138	0.00222588	1.31094e-09	0.012	0.087961	422218	FALSE	TRUE	8.64626e-05	36.509
178	rs62151809	TV	hip osteoarthritis	C	T	-0.015683	-0.0121	0.545444	0.5462	0.00217376	5.40578e-13	0.0117	0.3032	422218	FALSE	TRUE	0.000121962	51.5007
179	rs62379379	TV	hip osteoarthritis	G	T	-0.0260246	0.0087	0.928551	0.928	0.0042322	7.78799e-10	0.0228	0.702999	422218	FALSE	TRUE	8.9867e-05	37.9467
180	rs62471080	TV	hip osteoarthritis	G	C	-0.0127843	0.0085	0.540782	0.5404	0.00216732	3.66449e-09	0.0117	0.4683	422218	TRUE	FALSE	8.11755e-05	34.2764
181	rs62641636	TV	hip osteoarthritis	A	G	0.0144237	-0.0187	0.691839	0.6907	0.00233911	6.98977e-10	0.0126	0.1389	422218	FALSE	TRUE	8.87087e-05	37.4575
182	rs6472942	TV	hip osteoarthritis	T	C	-0.0131633	-0.0308	0.568486	0.5683	0.00218761	1.77453e-09	0.0118	0.00891908	422218	FALSE	TRUE	8.50108e-05	35.896
183	rs6673341	TV	hip osteoarthritis	T	G	-0.014513	-0.0016	0.465333	0.4661	0.0021693	2.22902e-11	0.0117	0.8898	422218	FALSE	TRUE	0.000104807	44.256
184	rs66852340	TV	hip osteoarthritis	C	T	-0.0177896	0.0052	0.775527	0.7761	0.00260074	7.90788e-12	0.0152	0.7305	422218	FALSE	TRUE	0.000110185	46.5271
185	rs6721975	TV	hip osteoarthritis	T	C	-0.0166905	0.0276	0.231524	0.2314	0.00261401	1.71378e-10	0.0153	0.0702603	422218	FALSE	TRUE	9.91277e-05	41.8574
186	rs6754968	TV	hip osteoarthritis	G	A	-0.0141916	-0.0044	0.65273	0.6528	0.00226549	3.7462e-10	0.0123	0.7168	422218	FALSE	TRUE	9.13048e-05	38.5539
187	rs6797840	TV	hip osteoarthritis	A	C	-0.0161032	-0.0132	0.455899	0.4557	0.00218412	1.67012e-13	0.0118	0.2609	422218	FALSE	TRUE	0.000128648	54.3242
188	rs6825241	TV	hip osteoarthritis	C	A	-0.0169583	0.0037	0.536204	0.5367	0.00216609	4.91799e-15	0.0117	0.751201	422218	FALSE	TRUE	0.000143038	60.4016
189	rs6850494	TV	hip osteoarthritis	A	C	-0.0143297	-0.0469	0.615571	0.6159	0.00222236	1.13362e-10	0.012	9.09704e-05	422218	FALSE	TRUE	9.71848e-05	41.037
190	rs6905544	TV	hip osteoarthritis	A	G	-0.0189935	0.0029	0.398622	0.3982	0.00221031	8.46254e-18	0.0119	0.8105	422218	FALSE	TRUE	0.000172961	73.0396
191	rs6973656	TV	hip osteoarthritis	A	G	-0.0134657	-0.0039	0.603264	0.6028	0.00220552	1.02509e-09	0.0119	0.745	422218	FALSE	TRUE	8.67954e-05	36.6496
192	rs6996198	TV	hip osteoarthritis	C	T	-0.0163982	0.0123	0.84333	0.843	0.00297381	3.50359e-08	0.016	0.4423	422218	FALSE	TRUE	7.10568e-05	30.0035
193	rs7043521	TV	hip osteoarthritis	A	T	0.0142704	-0.0025	0.430653	0.4307	0.00218468	6.48832e-11	0.0118	0.8347	422218	TRUE	FALSE	9.98635e-05	42.1682
194	rs707919	TV	hip osteoarthritis	A	G	-0.0135181	0.0142	0.716836	0.7155	0.00239816	1.73176e-08	0.0129	0.2736	422218	FALSE	TRUE	7.41855e-05	31.3246
195	rs7089973	TV	hip osteoarthritis	C	A	-0.013355	-0.0018	0.6186	0.619	0.00223661	2.35673e-09	0.012	0.8804	422218	FALSE	TRUE	8.41605e-05	35.5369
196	rs7157001	TV	hip osteoarthritis	A	G	-0.0139661	-0.0108	0.743872	0.7421	0.00249846	2.27222e-08	0.0134	0.4195	422218	FALSE	TRUE	7.43251e-05	31.3836
197	rs71658797	TV	hip osteoarthritis	T	A	-0.0203521	0.0195	0.876571	0.8773	0.00329198	6.31631e-10	0.0179	0.2737	422218	FALSE	TRUE	8.96299e-05	37.8466
198	rs7184800	TV	hip osteoarthritis	G	A	0.0168167	0.0479	0.696784	0.6976	0.00234935	8.18492e-13	0.0127	0.000156801	422218	FALSE	TRUE	0.000119498	50.4601
199	rs7189927	TV	hip osteoarthritis	T	C	0.0149741	-0.0114	0.355786	0.3547	0.00225865	3.36442e-11	0.0122	0.3473	422218	FALSE	TRUE	0.000102785	43.402
200	rs7248205	TV	hip osteoarthritis	C	T	0.0139253	0.0042	0.397614	0.399	0.00221689	3.35414e-10	0.0119	0.722	422218	FALSE	TRUE	9.28914e-05	39.2239
201	rs72723237	TV	hip osteoarthritis	C	T	-0.0466302	-0.0171	0.980192	0.9804	0.00794155	4.31414e-09	0.0429	0.691	422218	FALSE	TRUE	8.44338e-05	35.6523
202	rs72781699	TV	hip osteoarthritis	G	A	-0.0186804	-0.0211	0.797367	0.7982	0.00267802	3.04889e-12	0.0145	0.1453	422218	FALSE	TRUE	0.000112764	47.6162
203	rs72828890	TV	hip osteoarthritis	C	T	0.0192918	-0.0216	0.869256	0.871	0.00329837	4.94867e-09	0.0178	0.2251	422218	FALSE	TRUE	8.45951e-05	35.7204
204	rs72834698	TV	hip osteoarthritis	G	A	0.0226559	0.0246	0.858074	0.8581	0.0031007	2.73773e-13	0.0167	0.141	422218	FALSE	TRUE	0.00012502	52.792
205	rs749056	TV	hip osteoarthritis	T	G	0.0159242	-0.0124	0.694179	0.6946	0.00234671	1.15481e-11	0.0127	0.3285	422218	FALSE	TRUE	0.000107667	45.4638
206	rs749671	TV	hip osteoarthritis	G	A	0.015654	-0.0101	0.62863	0.6281	0.00223821	2.67192e-12	0.0121	0.4028	422218	FALSE	TRUE	0.000114415	48.3133
207	rs7564130	TV	hip osteoarthritis	T	C	-0.0149864	0.0131	0.640601	0.6391	0.00225071	2.76597e-11	0.0121	0.2804	422218	FALSE	TRUE	0.000103416	43.6685
208	rs7693082	TV	hip osteoarthritis	G	C	0.0150716	0.0052	0.299686	0.2994	0.00235845	1.65378e-10	0.0127	0.683701	422218	FALSE	TRUE	9.53472e-05	40.261
209	rs7693703	TV	hip osteoarthritis	G	A	0.0228437	0.0062	0.910033	0.9095	0.0038412	2.73065e-09	0.0205	0.761001	422218	FALSE	TRUE	8.54483e-05	36.0807
210	rs7700107	TV	hip osteoarthritis	A	C	-0.0210603	-0.0065	0.862543	0.8636	0.00313788	1.92458e-11	0.017	0.701501	422218	FALSE	TRUE	0.000105174	44.4106
211	rs7716447	TV	hip osteoarthritis	A	G	-0.0133844	-0.0002	0.639406	0.6401	0.00226863	3.64004e-09	0.0132	0.9874	422218	FALSE	TRUE	8.26082e-05	34.8814
212	rs7834121	TV	hip osteoarthritis	G	T	-0.0139595	0.0401	0.504369	0.5027	0.00216371	1.10639e-10	0.0117	0.000595703	422218	FALSE	TRUE	9.74264e-05	41.139
213	rs7865801	TV	hip osteoarthritis	G	A	0.0127451	0.0198	0.367473	0.3686	0.00226247	1.76826e-08	0.0122	0.104	422218	FALSE	TRUE	7.55129e-05	31.8852
214	rs7991062	TV	hip osteoarthritis	C	G	-0.0177381	-0.0024	0.658663	0.6587	0.00228727	8.82458e-15	0.0133	0.8545	422218	FALSE	TRUE	0.000141479	59.743
215	rs801733	TV	hip osteoarthritis	A	C	0.0168585	0.0005	0.641215	0.6412	0.00225323	7.32412e-14	0.0121	0.9658	422218	FALSE	TRUE	0.000130769	55.2201
216	rs8043253	TV	hip osteoarthritis	C	T	-0.0120657	0.0142	0.572917	0.5732	0.00218665	3.43089e-08	0.0118	0.2289	422218	FALSE	TRUE	7.12425e-05	30.0819
217	rs870151	TV	hip osteoarthritis	T	A	-0.0156288	-0.0119	0.527632	0.5278	0.00218652	8.81819e-13	0.0118	0.3138	422218	TRUE	FALSE	0.000121757	51.4139
218	rs8756	TV	hip osteoarthritis	C	A	-0.0134501	0.0004	0.484619	0.484	0.00216618	5.32777e-10	0.0117	0.9708	422218	FALSE	TRUE	9.0367e-05	38.1578
219	rs9326862	TV	hip osteoarthritis	A	T	0.0120385	0.0207	0.467982	0.4674	0.00216285	2.606e-08	0.0117	0.0757705	422218	TRUE	FALSE	7.21656e-05	30.4717
220	rs9362612	TV	hip osteoarthritis	T	A	0.0124319	-0.013	0.586022	0.5861	0.00219522	1.48603e-08	0.0128	0.3086	422218	FALSE	TRUE	7.49888e-05	31.6638
221	rs9471333	TV	hip osteoarthritis	C	T	0.0131038	0.0272	0.450187	0.4485	0.00216935	1.53707e-09	0.0117	0.0201902	422218	FALSE	TRUE	8.50026e-05	35.8925
222	rs9563168	TV	hip osteoarthritis	G	A	0.0175868	-0.0207	0.791482	0.7915	0.00266741	4.30411e-11	0.0144	0.1486	422218	FALSE	TRUE	0.000102091	43.1089
223	rs9569734	TV	hip osteoarthritis	A	G	0.0188846	-0.0032	0.843521	0.8433	0.00300692	3.37747e-10	0.0175	0.856	422218	FALSE	TRUE	9.41451e-05	39.7533
224	rs9718104	TV	hip osteoarthritis	T	G	-0.0407684	-0.033	0.94155	0.9409	0.00461017	9.30617e-19	0.0248	0.1844	422218	FALSE	TRUE	0.000182939	77.2537
225	rs973734	TV	hip osteoarthritis	C	A	0.0170761	-0.0205	0.151603	0.1525	0.00301339	1.45539e-08	0.0162	0.2068	422218	FALSE	TRUE	7.50092e-05	31.6724
226	rs9834970	TV	hip osteoarthritis	T	C	0.0127684	-0.0153	0.501031	0.5018	0.00215775	3.26951e-09	0.0116	0.1891	422218	FALSE	TRUE	8.15157e-05	34.42
227	rs984409	TV	hip osteoarthritis	G	A	-0.0148683	0.0221	0.363032	0.3625	0.00225294	4.12519e-11	0.0122	0.0692197	422218	FALSE	TRUE	0.000102239	43.1712
228	rs9867121	TV	hip osteoarthritis	C	A	0.0194994	-0.0032	0.817728	0.8173	0.00280905	3.87587e-12	0.0151	0.8324	422218	FALSE	TRUE	0.000113345	47.8614
229	rs9902312	TV	hip osteoarthritis	T	C	0.0153237	-0.0413	0.683148	0.6813	0.00232706	4.54872e-11	0.0125	0.000978003	422218	FALSE	TRUE	0.000101655	42.9247
230	rs9964724	TV	hip osteoarthritis	C	T	0.0176465	-0.0176	0.317881	0.3173	0.00232664	3.33662e-14	0.0125	0.1611	422218	FALSE	TRUE	0.000135043	57.025
231	rs10208088	Computer use	hip osteoarthritis	C	T	0.0131026	-0.0258	0.418634	0.4187	0.00223225	4.36629e-09	0.0118	0.0288902	397641	FALSE	TRUE	8.35659e-05	33.2318
232	rs10754920	Computer use	hip osteoarthritis	C	G	0.0202406	-0.0014	0.112332	0.1134	0.00349047	6.6784e-09	0.0184	0.9414	397641	FALSE	TRUE	8.17016e-05	32.4904
233	rs11274218	Computer use	hip osteoarthritis	C	T	-0.013751	0.0206	0.610785	0.6103	0.00230764	2.53939e-09	0.0132	0.1185	397641	FALSE	TRUE	8.99035e-05	35.7523
234	rs113851275	Computer use	hip osteoarthritis	G	A	-0.0209442	0.0377	0.891576	0.8916	0.00353742	3.20465e-09	0.0188	0.0446303	397641	FALSE	TRUE	8.48089e-05	33.7262
235	rs11708955	Computer use	hip osteoarthritis	T	C	-0.0157497	0.0215	0.694765	0.6932	0.00238749	4.20238e-11	0.0136	0.1151	397641	FALSE	TRUE	0.000105208	41.839
236	rs11749912	Computer use	hip osteoarthritis	A	G	0.0139203	0.0093	0.422554	0.4239	0.00223731	4.91197e-10	0.0118	0.4321	397641	FALSE	TRUE	9.45629e-05	37.6055
237	rs12145677	Computer use	hip osteoarthritis	G	A	-0.0170774	-0.0071	0.701536	0.7021	0.00240509	1.24284e-12	0.0127	0.5779	397641	FALSE	TRUE	0.000122128	48.5688
238	rs12603813	Computer use	hip osteoarthritis	T	C	0.014406	-0.0216	0.746078	0.7468	0.00253374	1.30304e-08	0.0134	0.1073	397641	FALSE	TRUE	7.86324e-05	31.2698
239	rs12706626	Computer use	hip osteoarthritis	G	A	-0.012866	0.0179	0.617451	0.6169	0.00226649	1.37383e-08	0.012	0.1349	397641	FALSE	TRUE	7.82e-05	31.0978
240	rs12874776	Computer use	hip osteoarthritis	C	A	-0.0233491	-0.0006	0.893475	0.8933	0.00359184	8.00025e-11	0.0205	0.9768	397641	FALSE	TRUE	0.000103778	41.2704
241	rs13262595	Computer use	hip osteoarthritis	A	G	-0.0157346	0.005	0.440345	0.44	0.00221517	1.21979e-12	0.0117	0.669599	397641	FALSE	TRUE	0.000122027	48.5285
242	rs136553	Computer use	hip osteoarthritis	C	T	-0.0152252	-0.0151	0.624196	0.6228	0.00227739	2.30338e-11	0.012	0.209	397641	FALSE	TRUE	0.000108752	43.2489
243	rs1448355	Computer use	hip osteoarthritis	C	T	-0.0146118	-0.0024	0.381282	0.3815	0.00227388	1.31063e-10	0.012	0.8428	397641	FALSE	TRUE	0.000100734	40.0598
244	rs1469249	Computer use	hip osteoarthritis	G	A	0.0155576	-0.0222	0.788564	0.7886	0.00271086	9.52425e-09	0.0143	0.1217	397641	FALSE	TRUE	8.07107e-05	32.0963
245	rs150254595	Computer use	hip osteoarthritis	G	A	0.0158698	-0.0133	0.822715	0.8248	0.00288134	3.63378e-08	0.0153	0.3845	397641	FALSE	TRUE	7.34673e-05	29.2156
246	rs162894	Computer use	hip osteoarthritis	T	G	0.0133847	-0.0001	0.332139	0.3317	0.00234032	1.07042e-08	0.0124	0.9951	397641	FALSE	TRUE	7.94792e-05	31.6065
247	rs166835	Computer use	hip osteoarthritis	C	T	0.0131356	0.0028	0.443342	0.4424	0.00222179	3.3763e-09	0.0118	0.8091	397641	FALSE	TRUE	8.51642e-05	33.8675
248	rs198262	Computer use	hip osteoarthritis	C	T	0.0300048	0.0045	0.0435078	0.0434	0.00546001	3.89882e-08	0.0289	0.8764	397641	FALSE	TRUE	7.49307e-05	29.7976
249	rs2068625	Computer use	hip osteoarthritis	T	C	-0.0158375	0.0046	0.302374	0.3019	0.00239755	3.95639e-11	0.0127	0.7196	397641	FALSE	TRUE	0.000105821	42.0829
250	rs206965	Computer use	hip osteoarthritis	T	C	0.0156007	0.0154	0.206729	0.2067	0.00271472	9.09983e-09	0.0144	0.2836	397641	FALSE	TRUE	7.98254e-05	31.7442
251	rs2220599	Computer use	hip osteoarthritis	C	G	-0.0160514	-0.0049	0.632986	0.6318	0.00229019	2.40434e-12	0.0121	0.6856	397641	FALSE	TRUE	0.000119711	47.6073
252	rs2345941	Computer use	hip osteoarthritis	A	G	0.014647	-0.0005	0.550313	0.5492	0.00221726	3.95107e-11	0.0117	0.9642	397641	FALSE	TRUE	0.000106181	42.2263
253	rs2734849	Computer use	hip osteoarthritis	A	G	-0.0135145	-0.0005	0.491453	0.4926	0.00220049	8.17012e-10	0.0117	0.9628	397641	FALSE	TRUE	9.12942e-05	36.3054
254	rs2748985	Computer use	hip osteoarthritis	T	C	-0.0153444	-0.0204	0.454667	0.4559	0.00221274	4.07459e-12	0.0117	0.08107	397641	FALSE	TRUE	0.000116758	46.4328
255	rs35933007	Computer use	hip osteoarthritis	G	A	-0.0151917	0.0003	0.771615	0.7714	0.00264445	9.20577e-09	0.014	0.9814	397641	FALSE	TRUE	8.13413e-05	32.3471
256	rs3730399	Computer use	hip osteoarthritis	A	G	0.0246511	0.049	0.934805	0.9354	0.00446121	3.28262e-08	0.0239	0.0400996	397641	FALSE	TRUE	7.40692e-05	29.455
257	rs3944151	Computer use	hip osteoarthritis	A	G	0.0136733	-0.0228	0.275088	0.2753	0.00246948	3.07846e-08	0.0131	0.0812606	397641	FALSE	TRUE	7.45648e-05	29.6521
258	rs4702	Computer use	hip osteoarthritis	G	A	0.0121782	0.0304	0.443547	0.4436	0.00221469	3.82323e-08	0.0117	0.00941499	397641	FALSE	TRUE	7.3209e-05	29.1129
259	rs4977839	Computer use	hip osteoarthritis	G	A	-0.0199181	-0.0176	0.584465	0.5846	0.00223302	4.67116e-19	0.0118	0.1358	397641	FALSE	TRUE	0.000192705	76.6416
260	rs55772938	Computer use	hip osteoarthritis	A	G	-0.0151223	-0.0187	0.704749	0.7045	0.00241703	3.93555e-10	0.0128	0.1439	397641	FALSE	TRUE	9.51681e-05	37.8462
261	rs56158102	Computer use	hip osteoarthritis	C	T	0.0132096	0.0014	0.344405	0.3435	0.00238511	3.05316e-08	0.0137	0.9208	397641	FALSE	TRUE	7.87979e-05	31.3356
262	rs6129084	Computer use	hip osteoarthritis	A	T	-0.0140927	-0.0127	0.358909	0.359	0.00230251	9.32345e-10	0.0122	0.2964	397641	FALSE	TRUE	9.1395e-05	36.3455
263	rs6498759	Computer use	hip osteoarthritis	T	C	0.0132648	0.0019	0.309602	0.3096	0.0023861	2.71019e-08	0.0126	0.8832	397641	FALSE	TRUE	7.52202e-05	29.9127
264	rs66643547	Computer use	hip osteoarthritis	C	T	-0.0153853	-0.0162	0.647284	0.6473	0.00231818	3.20563e-11	0.0123	0.1869	397641	FALSE	TRUE	0.000108084	42.9831
265	rs6744254	Computer use	hip osteoarthritis	C	T	-0.0159012	-0.0153	0.47126	0.4711	0.00220373	5.37028e-13	0.0117	0.1895	397641	FALSE	TRUE	0.000126006	50.1114
266	rs6774533	Computer use	hip osteoarthritis	C	T	-0.0149436	0.0066	0.294245	0.2963	0.00245831	1.21078e-09	0.013	0.6097	397641	FALSE	TRUE	9.27478e-05	36.8836
267	rs6857629	Computer use	hip osteoarthritis	G	A	0.0153859	0.0033	0.755067	0.7543	0.00256016	1.85819e-09	0.0135	0.8049	397641	FALSE	TRUE	8.75606e-05	34.8205
268	rs6935828	Computer use	hip osteoarthritis	C	T	-0.0121206	0.0103	0.446483	0.4447	0.00221282	4.31511e-08	0.0117	0.3776	397641	FALSE	TRUE	7.2613e-05	28.8758
269	rs7020477	Computer use	hip osteoarthritis	A	G	0.0142337	-0.024	0.73466	0.733	0.00249819	1.21502e-08	0.0132	0.0684794	397641	FALSE	TRUE	7.89868e-05	31.4107
270	rs7209653	Computer use	hip osteoarthritis	T	C	0.0156381	0.0078	0.704497	0.7043	0.00241261	9.06237e-11	0.0128	0.5406	397641	FALSE	TRUE	0.000101821	40.4923
271	rs7288455	Computer use	hip osteoarthritis	A	G	0.013109	0.0021	0.435739	0.4338	0.00222709	3.9528e-09	0.0118	0.8607	397641	FALSE	TRUE	8.45037e-05	33.6048
272	rs73578186	Computer use	hip osteoarthritis	C	T	0.0149904	-0.0154	0.675347	0.6756	0.00236483	2.31425e-10	0.0125	0.2188	397641	FALSE	TRUE	9.85378e-05	39.1863
273	rs7526456	Computer use	hip osteoarthritis	T	C	-0.0127019	-0.0107	0.412786	0.4136	0.00223004	1.22782e-08	0.0128	0.4014	397641	FALSE	TRUE	7.82148e-05	31.1037
274	rs78082503	Computer use	hip osteoarthritis	G	C	-0.0153586	-0.0093	0.785826	0.7846	0.00268761	1.09966e-08	0.0142	0.512201	397641	FALSE	TRUE	7.94011e-05	31.5755
275	rs784256	Computer use	hip osteoarthritis	G	A	0.0185078	-0.0249	0.188026	0.1869	0.00283011	6.16817e-11	0.015	0.0977192	397641	FALSE	TRUE	0.000104592	41.5943
276	rs9372625	Computer use	hip osteoarthritis	G	A	-0.0183911	-0.0026	0.61853	0.6185	0.00227197	5.73674e-16	0.012	0.8276	397641	FALSE	TRUE	0.000159612	63.4782
277	rs9477970	Computer use	hip osteoarthritis	T	A	-0.0160441	0.0034	0.808462	0.8088	0.00280044	1.00944e-08	0.0148	0.8208	397641	FALSE	TRUE	7.97215e-05	31.7029
278	rs10186876	Driving	hip osteoarthritis	A	G	0.0144048	-0.0001	0.360301	0.3607	0.00233801	7.22245e-10	0.0122	0.9926	397315	FALSE	TRUE	9.56501e-05	38.0067
279	rs1198575	Driving	hip osteoarthritis	T	C	0.0189685	0.0152	0.193184	0.1933	0.00282745	1.96372e-11	0.0148	0.3045	397315	FALSE	TRUE	0.000112161	44.568
280	rs4765541	Driving	hip osteoarthritis	T	C	0.0137597	-0.0057	0.664081	0.6647	0.00235511	5.14271e-09	0.0123	0.6443	397315	FALSE	TRUE	8.44702e-05	33.5639
281	rs6012558	Driving	hip osteoarthritis	G	A	0.0144779	-0.0126	0.578449	0.5777	0.00226377	1.60042e-10	0.0118	0.2881	397315	FALSE	TRUE	0.000102225	40.6194
282	rs9840902	Driving	hip osteoarthritis	G	A	-0.0148575	0.0142	0.781431	0.7827	0.00271642	4.51269e-08	0.0154	0.3559	397315	FALSE	TRUE	7.54051e-05	29.9617

## Sheet: Table S4
Table S4 Detailed information for instrumental variables of physical activity and sedentary behaviors on TKA
No.	SNP	exposure	outcome	effect_allele	other_allele	beta.exposure	beta.outcome	eaf.exposure	eaf.outcome	se.exposure	pval.exposure	se.outcome	pval.outcome	samplesize	palindromic	mr_keep	R2	Fstat
1	rs10145335	Light DIY	TKA	A	G	0.0141221	-1.47e-05	0.250611	0.250396	0.00254139	2.7e-08	0.00025258	0.95	460376	FALSE	TRUE	7.49093e-05	34.4889
2	rs1043595	Light DIY	TKA	A	G	-0.014411	0.000528076	0.282865	0.282283	0.00245416	4.3e-09	0.000244153	0.0309999	460376	FALSE	TRUE	8.42555e-05	38.7923
3	rs1186721	Light DIY	TKA	A	G	0.01299	0.000169427	0.315844	0.315788	0.00237226	4.4e-08	0.00023575	0.47	460376	FALSE	TRUE	7.29249e-05	33.5752
4	rs12912808	Light DIY	TKA	T	C	-0.017546	-0.000797839	0.148607	0.148755	0.00310889	1.7e-08	0.000308682	0.00969996	460376	FALSE	TRUE	7.79033e-05	35.8674
5	rs1921981	Light DIY	TKA	A	G	-0.013037	0.000457856	0.325647	0.325314	0.00237139	3.8e-08	0.000235683	0.0519996	460376	FALSE	TRUE	7.46483e-05	34.3687
6	rs1972763	Light DIY	TKA	T	C	-0.0128383	0.000114621	0.657628	0.657069	0.00232366	3.3e-08	0.000230987	0.62	460376	FALSE	TRUE	7.42204e-05	34.1717
7	rs1974771	Light DIY	TKA	A	G	0.0213389	-7.77e-06	0.099975	0.09985	0.00367836	6.6e-09	0.00036571	0.98	460376	FALSE	TRUE	8.19445e-05	37.7282
8	rs2942127	Light DIY	TKA	A	G	-0.016037	-0.000250509	0.824644	0.824379	0.00290278	3.3e-08	0.000288426	0.39	460376	FALSE	TRUE	7.43812e-05	34.2457
9	rs2988004	Light DIY	TKA	G	T	0.0131708	-8.66e-06	0.442245	0.442474	0.00223979	4.1e-09	0.000222721	0.97	460376	FALSE	TRUE	8.55777e-05	39.4011
10	rs4886868	Light DIY	TKA	G	T	0.0124954	0.000264605	0.585862	0.585431	0.00226611	3.5e-08	0.000225142	0.24	460376	FALSE	TRUE	7.57654e-05	34.883
11	rs77742115	Light DIY	TKA	C	T	0.018348	0.000369143	0.138319	0.138442	0.00319777	9.6e-09	0.000317673	0.25	460376	FALSE	TRUE	8.02483e-05	36.9472
12	rs7804463	Light DIY	TKA	C	T	-0.0150095	-0.000204331	0.470424	0.470027	0.00221333	1.2e-11	0.000219927	0.35	460376	FALSE	TRUE	0.000112248	51.6821
13	rs877483	Heavy DIY	TKA	C	T	-0.0122277	-0.000227234	0.566815	0.566553	0.00222756	4e-08	0.000221276	0.3	460376	FALSE	TRUE	7.34234e-05	33.8047
14	rs921915	Heavy DIY	TKA	C	T	0.0138882	-3.2e-05	0.587905	0.587545	0.00224013	5.7e-10	0.000222573	0.89	460376	FALSE	TRUE	9.34601e-05	43.0306
15	rs1248860	Heavy DIY	TKA	A	G	0.00976972	0.000320848	0.51556	0.515361	0.00131429	1.10002e-13	0.000219389	0.14	460376	FALSE	TRUE	4.76775e-05	21.9505
16	rs13243553	Heavy DIY	TKA	A	G	-0.00874851	2.04304e-05	0.392021	0.391371	0.00134959	8.99912e-11	0.000225029	0.93	460376	FALSE	TRUE	3.64835e-05	16.7967
17	rs2764261	Heavy DIY	TKA	G	A	-0.00912633	0.000495784	0.625689	0.625476	0.00136054	1.99986e-11	0.000226584	0.0290001	460376	FALSE	TRUE	3.90134e-05	17.9614
18	rs328902	Heavy DIY	TKA	T	C	0.00878858	0.000157261	0.314508	0.314664	0.0014168	5.49997e-10	0.000236107	0.51	460376	FALSE	TRUE	3.33044e-05	15.333
19	rs3781411	Heavy DIY	TKA	T	C	-0.0125792	0.000306604	0.123618	0.123756	0.00199721	2.99999e-10	0.000332784	0.36	460376	FALSE	TRUE	3.42856e-05	15.7847
20	rs6667222	Heavy DIY	TKA	C	A	-0.00873051	2.74802e-05	0.251857	0.251467	0.00151739	8.70001e-09	0.00025298	0.91	460376	FALSE	TRUE	2.87242e-05	13.2243
21	rs9276758	Heavy DIY	TKA	A	G	-0.00803189	0.00026992	0.311693	0.31199	0.00141706	1.40001e-08	0.000235928	0.25	460376	FALSE	TRUE	2.76806e-05	12.7438
22	rs11012732	Heavy DIY	TKA	G	A	-0.224986	-8.02421e-05	0.332193	0.331675	0.0385641	5.39995e-09	0.000232731	0.73	460376	FALSE	TRUE	0.0224586	10576.9
23	rs12522261	Heavy DIY	TKA	A	G	-0.210522	-0.000314311	0.343473	0.341124	0.0383038	3.89996e-08	0.000231428	0.17	460376	FALSE	TRUE	0.019988	9389.65
24	rs34517439	Heavy DIY	TKA	A	C	-0.30792	0.000598839	0.120938	0.121767	0.0562443	4.39997e-08	0.000338905	0.0769999	460376	FALSE	TRUE	0.0201599	9472.04
25	rs56194509	Heavy DIY	TKA	G	T	0.303404	0.000243011	0.220486	0.221518	0.0439408	5.00035e-12	0.000264564	0.36	460376	FALSE	TRUE	0.031643	15043.6
26	rs59499656	Heavy DIY	TKA	T	A	0.228253	-0.000163721	0.344493	0.34329	0.0382563	2.39999e-09	0.00023122	0.48	460376	FALSE	TRUE	0.0235299	11093.6
27	rs6775319	Heavy DIY	TKA	T	A	-0.225081	-7.69824e-06	0.729248	0.731091	0.040802	3.50002e-08	0.00024718	0.98	460376	FALSE	TRUE	0.0200057	9398.14
28	rs9293503	Heavy DIY	TKA	C	T	-0.328953	-0.000384894	0.111505	0.11104	0.0586852	2.1e-08	0.00035462	0.28	460376	FALSE	TRUE	0.0214411	10087.2
29	rs10465810	Walking for pleasure	TKA	A	T	0.0201064	-0.000197331	0.60739	0.605946	0.00429306	2.82064e-06	0.000228611	0.39	460376	FALSE	TRUE	0.000192809	88.7814
30	rs11866559	Walking for pleasure	TKA	G	A	-0.0265185	-0.0002355	0.820067	0.818245	0.00535056	7.18815e-07	0.000283725	0.41	460376	FALSE	TRUE	0.000207533	95.5628
31	rs1358994	Walking for pleasure	TKA	G	C	-0.0222274	2.03723e-05	0.662763	0.660862	0.00475726	2.97829e-06	0.000253599	0.94	460376	FALSE	TRUE	0.000220852	101.697
32	rs1454556	Walking for pleasure	TKA	T	C	-0.020343	-0.000425835	0.62566	0.625024	0.00423686	1.57534e-06	0.000226273	0.0599998	460376	FALSE	TRUE	0.000193849	89.2606
33	rs1668835	Walking for pleasure	TKA	T	A	-0.022767	-5.07479e-05	0.688312	0.688514	0.00444924	3.10345e-07	0.000237039	0.83	460376	FALSE	TRUE	0.000222406	102.413
34	rs17221323	Walking for pleasure	TKA	T	C	-0.0243573	4.38917e-05	0.812448	0.812719	0.00533031	4.88693e-06	0.000284353	0.88	460376	FALSE	TRUE	0.000180803	83.252
35	rs17395021	Walking for pleasure	TKA	T	C	-0.0292229	0.000131237	0.870716	0.870419	0.00614975	2.0153e-06	0.000327778	0.69	460376	FALSE	TRUE	0.000192264	88.5304
36	rs1856329	Walking for pleasure	TKA	A	C	0.0274051	2.63822e-05	0.800668	0.799428	0.00512717	9.03804e-08	0.000273541	0.92	460376	FALSE	TRUE	0.00023973	110.392
37	rs2867655	Walking for pleasure	TKA	C	G	0.026792	0.000308746	0.161347	0.163048	0.00557363	1.53272e-06	0.000296862	0.3	460376	FALSE	TRUE	0.00019426	89.4496
38	rs4419891	Walking for pleasure	TKA	T	C	0.0216675	0.000160237	0.277503	0.278603	0.00459228	2.37888e-06	0.000244275	0.51	460376	FALSE	TRUE	0.000188257	86.685
39	rs4754194	Walking for pleasure	TKA	C	T	-0.0253582	-4.88514e-05	0.772976	0.772778	0.0049128	2.4477e-07	0.000261791	0.85	460376	FALSE	TRUE	0.000225686	103.923
40	rs61276363	Walking for pleasure	TKA	G	T	-0.0246269	0.000297104	0.808355	0.809401	0.00527555	3.03968e-06	0.000281821	0.29	460376	FALSE	TRUE	0.00018791	86.525
41	rs62125156	Walking for pleasure	TKA	A	C	0.024007	-2.6845e-05	0.787512	0.786469	0.005043	1.93152e-06	0.000268468	0.92	460376	FALSE	TRUE	0.000192885	88.8161
42	rs62443625	Walking for pleasure	TKA	T	C	-0.0255601	7.89356e-05	0.76673	0.767093	0.00485794	1.42877e-07	0.000259435	0.760001	460376	FALSE	TRUE	0.000233699	107.614
43	rs62460842	Walking for pleasure	TKA	G	A	0.0347245	-0.000294919	0.920037	0.919637	0.0075267	3.95927e-06	0.000401344	0.46	460376	FALSE	TRUE	0.000177417	81.6929
44	rs6433478	Walking for pleasure	TKA	T	C	-0.0236604	-0.000249827	0.456898	0.455685	0.00415247	1.21285e-08	0.000221438	0.26	460376	FALSE	TRUE	0.000277827	127.94
45	rs6579971	Walking for pleasure	TKA	A	G	0.0211055	0.000128466	0.291677	0.292963	0.00451676	2.97254e-06	0.000241106	0.59	460376	FALSE	TRUE	0.000184058	84.7511
46	rs6754234	Walking for pleasure	TKA	C	T	0.0322963	-0.00105262	0.0966689	0.097403	0.00695008	3.36967e-06	0.000369609	0.00439997	460376	FALSE	TRUE	0.000182167	83.8801
47	rs72633364	Walking for pleasure	TKA	G	A	-0.0233904	-5.69203e-05	0.711479	0.71358	0.00461976	4.1245e-07	0.000246366	0.82	460376	FALSE	TRUE	0.000224618	103.432
48	rs743580	Walking for pleasure	TKA	A	G	0.024886	0.00012419	0.510401	0.510381	0.0041043	1.33276e-09	0.000219003	0.57	460376	FALSE	TRUE	0.000309523	142.54
49	rs7547571	Strenuous sports	TKA	G	T	0.0199673	-3.98444e-05	0.424442	0.424619	0.00414691	1.47213e-06	0.000221624	0.86	460376	FALSE	TRUE	0.000194794	89.6957
50	rs80028338	Strenuous sports	TKA	A	C	-0.0275219	-0.000318366	0.794992	0.794209	0.0052431	1.5279e-07	0.000278789	0.25	460376	FALSE	TRUE	0.0002469	113.694
51	rs10946808	Strenuous sports	TKA	G	A	0.00770783	-0.000793737	0.272926	0.273297	0.00126135	9.90011e-10	0.000245524	0.0012	460376	FALSE	TRUE	2.35786e-05	10.8552
52	rs111901094	Strenuous sports	TKA	T	G	-0.0087724	-0.000139287	0.182455	0.182003	0.00147943	2.99999e-09	0.000288757	0.630001	460376	FALSE	TRUE	2.2958e-05	10.5695
53	rs1200154	Strenuous sports	TKA	A	G	0.00628507	-7.89148e-05	0.592867	0.593305	0.00114355	3.89996e-08	0.000223076	0.719999	460376	FALSE	TRUE	1.90697e-05	8.77936
54	rs1265178	Strenuous sports	TKA	A	G	-0.00731312	0.00063589	0.237741	0.237351	0.00132256	3.2e-08	0.000257139	0.0129999	460376	FALSE	TRUE	1.93839e-05	8.92403
55	rs159544	Other exercises	TKA	G	A	0.00697447	-0.000222148	0.394795	0.394819	0.00115035	1.29999e-09	0.000224454	0.32	460376	FALSE	TRUE	2.32448e-05	10.7016
56	rs166840	Other exercises	TKA	A	G	-0.00764832	-0.000411658	0.411977	0.411405	0.00115131	3.10027e-11	0.000224357	0.0669993	460376	FALSE	TRUE	2.83419e-05	13.0483
57	rs288070	Other exercises	TKA	A	G	0.0105989	-0.000463639	0.098249	0.09881	0.00188621	1.89998e-08	0.000366818	0.21	460376	FALSE	TRUE	1.99052e-05	19.164
58	rs2994326	Other exercises	TKA	C	T	0.00796105	-0.000301208	0.813408	0.813088	0.00145523	4.49997e-08	0.000283664	0.29	460376	FALSE	TRUE	1.92385e-05	18.8571
59	rs4411372	Other exercises	TKA	C	T	0.00702379	-0.000170847	0.280227	0.279991	0.00125228	2e-08	0.000243965	0.48	460376	FALSE	TRUE	1.99012e-05	19.1622
60	rs4865667	Other exercises	TKA	T	C	-0.00661328	-0.000283675	0.387473	0.38709	0.00115524	1e-08	0.000225101	0.21	460376	FALSE	TRUE	2.07602e-05	19.5576
61	rs62253088	Other exercises	TKA	C	T	-0.010885	-0.000540558	0.673024	0.672435	0.00119786	1e-19	0.000233567	0.021	460376	FALSE	TRUE	5.21475e-05	24.0086
62	rs7627864	Other exercises	TKA	G	C	-0.00655321	0.000108624	0.431421	0.42991	0.0011344	7.59994e-09	0.000221071	0.62	460376	FALSE	TRUE	2.10683e-05	19.6995
63	rs896302	Other exercises	TKA	T	C	-0.00701349	-6.99064e-05	0.713208	0.714	0.00124452	1.7e-08	0.000242553	0.77	460376	FALSE	TRUE	2.01225e-05	19.2641
64	rs10041724	Other exercises	TKA	T	C	0.0180931	0.000459058	0.807695	0.806554	0.00273852	3.92478e-11	0.000277204	0.0980009	422218	FALSE	TRUE	0.000101694	42.9411
65	rs10054327	Other exercises	TKA	G	A	0.0172449	-0.000615686	0.576024	0.577718	0.00219021	3.44501e-15	0.000222273	0.00560003	422218	FALSE	TRUE	0.000145256	61.3382
66	rs10145592	Other exercises	TKA	C	G	-0.014845	-0.000152614	0.409418	0.408878	0.00220802	1.77754e-11	0.000223637	0.49	422218	FALSE	TRUE	0.000106571	45.0006
67	rs10189857	Other exercises	TKA	A	G	-0.020463	-0.000228059	0.56785	0.567983	0.00217999	6.18859e-21	0.000221355	0.3	422218	FALSE	TRUE	0.000205512	86.7882
68	rs1022785	Other exercises	TKA	G	A	0.0180068	0.000205817	0.14165	0.142312	0.00311082	7.10424e-09	0.000314425	0.51	422218	FALSE	TRUE	7.88468e-05	33.293
69	rs10234444	Other exercises	TKA	G	A	0.0158909	0.00032792	0.823392	0.823554	0.00286457	2.89958e-08	0.000290694	0.26	422218	FALSE	TRUE	7.34419e-05	31.0106
70	rs1031423	TV	TKA	T	C	-0.0185194	0.000439405	0.215208	0.21598	0.00262613	1.76397e-12	0.000266052	0.0990011	422218	FALSE	TRUE	0.00011585	48.9195
71	rs10427502	TV	TKA	G	A	0.0136963	0.000736744	0.622468	0.623503	0.00223339	8.65e-10	0.000226019	0.00109999	422218	FALSE	TRUE	8.81673e-05	37.2289
72	rs10737620	TV	TKA	T	A	0.0144141	0.000139089	0.273668	0.274251	0.00241921	2.55055e-09	0.000245496	0.57	422218	FALSE	TRUE	8.2597e-05	34.8767
73	rs10771746	TV	TKA	C	T	-0.0142821	-6.41451e-05	0.716605	0.71665	0.00239463	2.45805e-09	0.000242726	0.79	422218	FALSE	TRUE	8.28488e-05	34.983
74	rs10772643	TV	TKA	C	T	0.0247995	0.00040771	0.107916	0.107532	0.00349653	1.31612e-12	0.00035517	0.25	422218	FALSE	TRUE	0.000118415	50.0027
75	rs10786658	TV	TKA	A	T	-0.0144534	0.000241847	0.413503	0.413514	0.00219578	4.63059e-11	0.000222637	0.28	422218	FALSE	TRUE	0.000101325	42.7852
76	rs10876864	TV	TKA	G	A	-0.0133403	-7.92309e-05	0.427197	0.424962	0.0021844	1.01472e-09	0.000221351	0.719999	422218	FALSE	TRUE	8.70953e-05	36.7762
77	rs10890123	TV	TKA	C	T	0.0142118	-3.20883e-05	0.770249	0.770928	0.0025712	3.25192e-08	0.000261098	0.9	422218	FALSE	TRUE	7.14853e-05	30.1844
78	rs10932837	TV	TKA	C	T	-0.0131055	-0.000205683	0.494411	0.496895	0.00216152	1.33527e-09	0.000219559	0.35	422218	FALSE	TRUE	8.58663e-05	36.2573
79	rs10994943	TV	TKA	T	G	0.0129868	-0.000226425	0.581013	0.581751	0.00219109	3.08339e-09	0.000222151	0.31	422218	FALSE	TRUE	8.21147e-05	34.673
80	rs11020045	TV	TKA	A	C	-0.0129952	0.000281044	0.669012	0.677054	0.00230152	1.63885e-08	0.000237043	0.24	422218	FALSE	TRUE	7.47898e-05	31.5798
81	rs11130793	TV	TKA	C	T	0.0129223	0.000292148	0.601737	0.603892	0.00221055	5.04322e-09	0.00022425	0.19	422218	FALSE	TRUE	8.00362e-05	33.7953
82	rs111901094	TV	TKA	G	T	-0.0170799	0.000139287	0.817212	0.817997	0.00284699	1.9819e-09	0.000288757	0.630001	422218	FALSE	TRUE	8.71531e-05	36.8007
83	rs11218575	TV	TKA	C	T	0.0153751	0.000130746	0.566037	0.566715	0.00218733	2.07776e-12	0.000221752	0.56	422218	FALSE	TRUE	0.000116135	49.0398
84	rs11245482	TV	TKA	T	C	-0.0132329	-0.000551874	0.61325	0.61491	0.00222132	2.56559e-09	0.000225384	0.0140001	422218	FALSE	TRUE	8.30631e-05	35.0735
85	rs114600294	TV	TKA	G	C	-0.0162426	-6.85714e-05	0.788982	0.792398	0.00264223	7.88093e-10	0.000269595	0.8	422218	FALSE	TRUE	8.78472e-05	37.0937
86	rs1156541	TV	TKA	C	T	0.0144511	-0.000579195	0.222974	0.223376	0.0026009	2.75723e-08	0.000263153	0.0280001	422218	FALSE	TRUE	7.23638e-05	30.5554
87	rs116175338	TV	TKA	G	T	-0.0142616	-2.55481e-06	0.753708	0.74584	0.00251427	1.40924e-08	0.00025373	0.99	422218	FALSE	TRUE	7.55127e-05	31.8851
88	rs11654952	TV	TKA	T	G	-0.0171839	0.000366853	0.861375	0.860299	0.00313587	4.25838e-08	0.000316571	0.25	422218	FALSE	TRUE	7.05192e-05	29.7764
89	rs11657730	TV	TKA	C	T	0.0129477	-0.000541511	0.636776	0.637187	0.00226497	1.08741e-08	0.000229408	0.0179999	422218	FALSE	TRUE	7.7549e-05	32.745
90	rs11689199	TV	TKA	A	G	0.0184644	0.000444013	0.597665	0.599813	0.00220443	5.4737e-17	0.000224189	0.0479999	422218	FALSE	TRUE	0.000163963	69.2392
91	rs11714337	TV	TKA	G	A	0.0144017	-2.88658e-05	0.569041	0.569757	0.00218888	4.72085e-11	0.000221975	0.9	422218	FALSE	TRUE	0.000101727	42.9552
92	rs11763734	TV	TKA	A	C	-0.012463	6.62825e-05	0.510007	0.512602	0.00216247	8.24767e-09	0.000219251	0.760001	422218	FALSE	TRUE	7.76321e-05	32.78
93	rs11810109	TV	TKA	A	T	0.0162518	-4.34155e-05	0.701438	0.701971	0.00235696	5.37747e-12	0.000239478	0.86	422218	FALSE	TRUE	0.000110626	46.7132
94	rs11985394	TV	TKA	T	A	0.0123238	0.000125962	0.545277	0.544021	0.00216802	1.31306e-08	0.000219764	0.57	422218	TRUE	FALSE	7.53153e-05	31.8017
95	rs12105701	TV	TKA	C	T	-0.0128825	-0.000469833	0.395851	0.395791	0.00220843	5.43321e-09	0.000224426	0.0359998	422218	FALSE	TRUE	7.93791e-05	33.5178
96	rs12289262	TV	TKA	C	T	-0.0137276	0.000472738	0.730942	0.732186	0.00244533	1.97928e-08	0.0002484	0.0569994	422218	FALSE	TRUE	7.41222e-05	31.2979
97	rs1243182	TV	TKA	C	T	-0.0185916	0.000317977	0.689639	0.687983	0.00234162	2.02783e-15	0.000236791	0.18	422218	FALSE	TRUE	0.000147963	62.4815
98	rs12476388	TV	TKA	C	T	0.0133031	-0.000291726	0.708552	0.702777	0.00237409	2.10124e-08	0.000240392	0.22	422218	FALSE	TRUE	7.30918e-05	30.8628
99	rs12491503	TV	TKA	G	A	-0.0142607	5.04169e-05	0.670306	0.670912	0.00229906	5.54534e-10	0.000233482	0.83	422218	FALSE	TRUE	8.98868e-05	37.955
100	rs12541615	TV	TKA	T	C	-0.0175199	0.000434231	0.817478	0.817245	0.00280013	3.92915e-10	0.000283716	0.13	422218	FALSE	TRUE	9.15977e-05	38.6776
101	rs12554512	TV	TKA	T	C	0.0207024	-0.000229344	0.584071	0.584327	0.00219328	3.76305e-21	0.000222284	0.3	422218	FALSE	TRUE	0.000208236	87.939
102	rs12714704	TV	TKA	T	C	-0.0144464	0.000168547	0.28671	0.286425	0.0023903	1.50563e-09	0.000242691	0.49	422218	FALSE	TRUE	8.53608e-05	36.0438
103	rs12725114	TV	TKA	G	A	0.015309	0.000263904	0.802003	0.803076	0.00271147	1.6421e-08	0.000275644	0.34	422218	FALSE	TRUE	7.44318e-05	31.4286
104	rs12783451	TV	TKA	G	A	0.0126896	-0.000306826	0.668816	0.669984	0.00229907	3.40064e-08	0.000233044	0.19	422218	FALSE	TRUE	7.13349e-05	30.1209
105	rs13029509	TV	TKA	G	A	-0.018334	-0.000121086	0.520079	0.519939	0.00215848	1.99747e-17	0.000219305	0.58	422218	FALSE	TRUE	0.000167797	70.8584
106	rs13107325	TV	TKA	C	T	-0.0291705	-2.41566e-05	0.925644	0.92509	0.00412256	1.48566e-12	0.000416302	0.95	422218	FALSE	TRUE	0.000117133	49.461
107	rs1421334	TV	TKA	A	C	0.0173137	-9.21608e-05	0.449524	0.451119	0.00218309	2.17699e-15	0.000221191	0.68	422218	FALSE	TRUE	0.000148355	62.647
108	rs1563908	TV	TKA	A	G	0.0163457	9.55137e-05	0.619611	0.621706	0.00222623	2.09918e-13	0.000226082	0.67	422218	FALSE	TRUE	0.000125946	53.1831
109	rs1623025	TV	TKA	G	C	-0.012357	-0.00016157	0.52946	0.527852	0.00217698	1.3771e-08	0.000220646	0.46	422218	TRUE	FALSE	7.60827e-05	32.1258
110	rs17207890	TV	TKA	G	A	0.015694	0.000217816	0.657407	0.656007	0.00228666	6.72946e-12	0.000231543	0.35	422218	FALSE	TRUE	0.000110946	46.8482
111	rs17379561	TV	TKA	A	T	-0.0254838	-0.000612119	0.855876	0.857077	0.00307206	1.0827e-16	0.000312976	0.05	422218	FALSE	TRUE	0.000160216	67.6565
112	rs17568389	TV	TKA	T	A	0.0154814	0.000249639	0.486903	0.48588	0.0021647	8.56766e-13	0.000219521	0.26	422218	TRUE	FALSE	0.000119755	50.5684
113	rs17727474	TV	TKA	C	T	0.017551	5.79217e-06	0.832295	0.831954	0.00296085	3.07226e-09	0.000300188	0.98	422218	FALSE	TRUE	8.59918e-05	36.3102
114	rs17789218	TV	TKA	T	C	0.0185965	-0.000170995	0.75605	0.755389	0.00251401	1.39142e-13	0.000254551	0.5	422218	FALSE	TRUE	0.000127569	53.8684
115	rs1889778	TV	TKA	C	T	0.0124324	2.4118e-05	0.53607	0.534714	0.00216679	9.59686e-09	0.000219808	0.91	422218	FALSE	TRUE	7.68801e-05	32.4625
116	rs2034768	TV	TKA	A	G	0.0147356	0.000563129	0.48743	0.487792	0.00215816	8.61946e-12	0.000219015	0.01	422218	FALSE	TRUE	0.0001085	45.8155
117	rs2045147	TV	TKA	A	G	0.0126686	-2.15637e-05	0.449407	0.451883	0.00217659	5.87109e-09	0.000220318	0.92	422218	FALSE	TRUE	7.94251e-05	33.5372
118	rs2060199	TV	TKA	T	A	0.012079	3.46489e-05	0.446311	0.44526	0.00216372	2.37065e-08	0.00021996	0.87	422218	TRUE	FALSE	7.211e-05	30.4482
119	rs2073869	TV	TKA	C	T	0.0186112	0.00030707	0.833626	0.833267	0.0029076	1.54483e-10	0.000294469	0.3	422218	FALSE	TRUE	9.60805e-05	40.5706
120	rs2164744	TV	TKA	T	C	-0.0128573	8.33589e-06	0.635134	0.631261	0.00224685	1.0505e-08	0.000227113	0.97	422218	FALSE	TRUE	7.66176e-05	32.3516
121	rs2173650	TV	TKA	G	T	0.017845	-0.000279933	0.852206	0.852501	0.00304387	4.55668e-09	0.000308677	0.36	422218	FALSE	TRUE	8.02166e-05	33.8715
122	rs2184364	TV	TKA	A	G	0.0156396	-1.50738e-05	0.782382	0.811867	0.00263677	3.00458e-09	0.000280061	0.96	422218	FALSE	TRUE	8.32904e-05	35.1695
123	rs2447098	TV	TKA	C	A	-0.014947	0.00013614	0.475175	0.473983	0.00217845	6.82365e-12	0.00022066	0.54	422218	FALSE	TRUE	0.000111431	47.0532
124	rs2460	TV	TKA	G	A	-0.0152938	8.15748e-05	0.736281	0.73748	0.00245865	4.95872e-10	0.000249312	0.74	422218	FALSE	TRUE	9.08335e-05	38.3548
125	rs2616830	TV	TKA	G	A	0.0164651	-0.000321875	0.461988	0.459209	0.00216551	2.88593e-14	0.000219639	0.14	422218	FALSE	TRUE	0.000134766	56.9082
126	rs262890	TV	TKA	A	G	-0.0185683	-0.000513794	0.698905	0.701323	0.00235563	3.20844e-15	0.000239458	0.032	422218	FALSE	TRUE	0.00014511	61.2765
127	rs2717559	TV	TKA	A	G	0.0124298	-0.000294712	0.55928	0.558774	0.00219436	1.47514e-08	0.000222467	0.19	422218	FALSE	TRUE	7.61641e-05	32.1602
128	rs2787374	TV	TKA	T	C	0.012493	0.00017351	0.407789	0.411816	0.00219413	1.24222e-08	0.000221962	0.43	422218	FALSE	TRUE	7.53834e-05	31.8305
129	rs28457808	TV	TKA	C	G	0.0165953	0.000650449	0.837433	0.836897	0.00293406	1.54863e-08	0.000297058	0.0290001	422218	FALSE	TRUE	7.49864e-05	31.6628
130	rs28971796	TV	TKA	A	G	0.014827	0.000379831	0.378365	0.379559	0.0024757	2.11118e-09	0.000250477	0.13	422218	FALSE	TRUE	0.000103415	43.6679
131	rs303753	TV	TKA	G	A	-0.0144597	-0.000211559	0.652948	0.653624	0.00229051	2.73901e-10	0.000232043	0.36	422218	FALSE	TRUE	9.47593e-05	40.0127
132	rs34224261	TV	TKA	G	C	-0.0175417	-0.000289205	0.469443	0.47221	0.00215973	4.57911e-16	0.000219329	0.19	422218	TRUE	FALSE	0.000153281	64.7276
133	rs35080497	TV	TKA	C	T	-0.0131251	-0.000412064	0.666478	0.666376	0.00229107	1.01139e-08	0.00023235	0.0759994	422218	FALSE	TRUE	7.65853e-05	32.338
134	rs35574015	TV	TKA	T	C	-0.0131592	-0.000105703	0.705846	0.705207	0.00237523	3.02162e-08	0.00024029	0.66	422218	FALSE	TRUE	7.19074e-05	30.3626
135	rs374722	TV	TKA	G	A	0.0244932	-0.000181861	0.150476	0.150437	0.0030238	5.48965e-16	0.000307574	0.55	422218	FALSE	TRUE	0.000153378	64.7687
136	rs3754970	TV	TKA	T	C	-0.014997	-0.000795168	0.495822	0.497695	0.0021699	4.79967e-12	0.000220331	0.000309999	422218	FALSE	TRUE	0.000112447	47.4823
137	rs3796386	TV	TKA	G	A	-0.0261712	-7.32732e-05	0.571888	0.574841	0.0021795	3.22974e-33	0.0002213	0.74	422218	FALSE	TRUE	0.000335387	141.653
138	rs405797	TV	TKA	T	A	-0.0148849	-0.0002992	0.246793	0.249101	0.00250575	2.84506e-09	0.000253028	0.24	422218	FALSE	TRUE	8.237e-05	34.7808
139	rs42210	TV	TKA	G	C	-0.0138517	3.86871e-05	0.289169	0.289227	0.00239536	7.35017e-09	0.00024309	0.87	422218	FALSE	TRUE	7.88777e-05	33.3061
140	rs4334769	TV	TKA	G	T	0.0121315	-0.000253266	0.473922	0.475069	0.00216621	2.13939e-08	0.00021955	0.25	422218	FALSE	TRUE	7.33865e-05	30.9872
141	rs4382592	TV	TKA	T	G	0.0136721	-0.000113903	0.301425	0.300982	0.00235776	6.68044e-09	0.000238967	0.630001	422218	FALSE	TRUE	7.87214e-05	33.24
142	rs4435081	TV	TKA	C	T	0.0121101	0.000220989	0.529508	0.528627	0.00216745	2.30684e-08	0.000219584	0.31	422218	FALSE	TRUE	7.30719e-05	30.8544
143	rs4523073	TV	TKA	A	G	-0.0137517	7.67162e-05	0.591077	0.591933	0.00221114	4.9944e-10	0.00022386	0.73	422218	FALSE	TRUE	9.14173e-05	38.6014
144	rs457335	TV	TKA	A	G	0.0150723	-0.000295287	0.226746	0.226705	0.00258159	5.27112e-09	0.000261275	0.26	422218	FALSE	TRUE	7.96619e-05	33.6372
145	rs4577309	TV	TKA	A	G	0.0160037	-0.000130821	0.468698	0.466338	0.00216796	1.56027e-13	0.000220199	0.55	422218	FALSE	TRUE	0.000127557	53.8636
146	rs4675246	TV	TKA	G	T	-0.0148496	-0.000795881	0.796922	0.799899	0.00267587	2.86574e-08	0.000273291	0.00359998	422218	FALSE	TRUE	7.13737e-05	30.1373
147	rs4775373	TV	TKA	T	C	0.0132229	0.000696576	0.361442	0.362	0.00225713	4.67685e-09	0.000228453	0.00230001	422218	FALSE	TRUE	8.07091e-05	34.0794
148	rs4810315	TV	TKA	G	A	-0.0128121	0.000145476	0.668214	0.668294	0.00230486	2.71741e-08	0.000233258	0.53	422218	FALSE	TRUE	7.27854e-05	30.7334
149	rs4845364	TV	TKA	A	G	-0.0153008	1.04037e-05	0.495003	0.492799	0.00215604	1.27758e-12	0.000218887	0.96	422218	FALSE	TRUE	0.000117046	49.4243
150	rs4847408	TV	TKA	G	C	0.0126824	0.000419102	0.350083	0.350181	0.00225745	1.93158e-08	0.000229375	0.0680002	422218	FALSE	TRUE	7.31917e-05	30.905
151	rs4937842	TV	TKA	G	C	-0.0128044	-2.34864e-05	0.633634	0.632648	0.00225644	1.39011e-08	0.000228689	0.92	422218	FALSE	TRUE	7.61206e-05	32.1418
152	rs4950109	TV	TKA	T	C	-0.012789	0.000126289	0.38102	0.387936	0.00222498	9.03497e-09	0.000225068	0.57	422218	FALSE	TRUE	7.71485e-05	32.5758
153	rs4973576	TV	TKA	C	A	-0.0145232	0.000166129	0.298072	0.297229	0.00237947	1.03742e-09	0.000241961	0.49	422218	FALSE	TRUE	8.82609e-05	37.2685
154	rs55700114	TV	TKA	G	A	-0.014333	-0.000133194	0.712746	0.709714	0.00239284	2.09901e-09	0.000241423	0.58	422218	FALSE	TRUE	8.41211e-05	35.5203
155	rs55909997	TV	TKA	G	A	-0.0135532	-0.000569017	0.650384	0.657757	0.00227041	2.3799e-09	0.000232069	0.0140001	422218	FALSE	TRUE	8.35362e-05	35.2733
156	rs56291505	TV	TKA	A	G	-0.0135002	0.000107014	0.719723	0.716688	0.00241334	2.2191e-08	0.000244278	0.66	422218	FALSE	TRUE	7.35298e-05	31.0477
157	rs56858768	TV	TKA	G	A	-0.0148792	-4.96332e-05	0.700762	0.703163	0.00236956	3.40081e-10	0.000240494	0.84	422218	FALSE	TRUE	9.28488e-05	39.2059
158	rs57585211	TV	TKA	T	G	-0.0167329	-0.000438347	0.826832	0.827635	0.00285006	4.32993e-09	0.000289731	0.13	422218	FALSE	TRUE	8.01784e-05	33.8553
159	rs6131281	TV	TKA	C	T	0.0160808	0.000633557	0.596509	0.597017	0.00220553	3.07372e-13	0.000223514	0.00460002	422218	FALSE	TRUE	0.000124479	52.5636
160	rs61331678	TV	TKA	G	C	0.0150461	0.000664207	0.567932	0.569094	0.00218746	6.05528e-12	0.00022153	0.00269998	422218	TRUE	FALSE	0.000111103	46.9147
161	rs6141814	TV	TKA	C	A	-0.0135023	0.000233236	0.613455	0.613239	0.00222588	1.31094e-09	0.000225238	0.3	422218	FALSE	TRUE	8.64626e-05	36.509
162	rs62151809	TV	TKA	C	T	-0.015683	-0.000151185	0.545444	0.547858	0.00217376	5.40578e-13	0.000220908	0.49	422218	FALSE	TRUE	0.000121962	51.5007
163	rs62379379	TV	TKA	G	T	-0.0260246	-0.0003337	0.928551	0.928718	0.0042322	7.78799e-10	0.000429902	0.44	422218	FALSE	TRUE	8.9867e-05	37.9467
164	rs62471080	TV	TKA	G	C	-0.0127843	-0.000350141	0.540782	0.540194	0.00216732	3.66449e-09	0.000219785	0.11	422218	TRUE	FALSE	8.11755e-05	34.2764
165	rs62641636	TV	TKA	A	G	0.0144237	-0.000204887	0.691839	0.690241	0.00233911	6.98977e-10	0.000237368	0.39	422218	FALSE	TRUE	8.87087e-05	37.4575
166	rs6472942	TV	TKA	T	C	-0.0131633	0.000537207	0.568486	0.56722	0.00218761	1.77453e-09	0.000221746	0.015	422218	FALSE	TRUE	8.50108e-05	35.896
167	rs6673341	TV	TKA	T	G	-0.014513	-2.40964e-05	0.465333	0.465339	0.0021693	2.22902e-11	0.000220317	0.91	422218	FALSE	TRUE	0.000104807	44.256
168	rs66852340	TV	TKA	C	T	-0.0177896	0.000152254	0.775527	0.77369	0.00260074	7.90788e-12	0.000261976	0.56	422218	FALSE	TRUE	0.000110185	46.5271
169	rs6754968	TV	TKA	G	A	-0.0141916	-0.000244836	0.65273	0.654808	0.00226549	3.7462e-10	0.000230451	0.29	422218	FALSE	TRUE	9.13048e-05	38.5539
170	rs6797840	TV	TKA	A	C	-0.0161032	-2.95875e-05	0.455899	0.457201	0.00218412	1.67012e-13	0.000221661	0.89	422218	FALSE	TRUE	0.000128648	54.3242
171	rs6825241	TV	TKA	C	A	-0.0169583	-0.000116895	0.536204	0.537477	0.00216609	4.91799e-15	0.000219532	0.59	422218	FALSE	TRUE	0.000143038	60.4016
172	rs6850494	TV	TKA	A	C	-0.0143297	-0.000133207	0.615571	0.613994	0.00222236	1.13362e-10	0.000225173	0.55	422218	FALSE	TRUE	9.71848e-05	41.037
173	rs6905544	TV	TKA	A	G	-0.0189935	-0.000199311	0.398622	0.398274	0.00221031	8.46254e-18	0.000224127	0.37	422218	FALSE	TRUE	0.000172961	73.0396
174	rs6973656	TV	TKA	A	G	-0.0134657	9.0052e-06	0.603264	0.603048	0.00220552	1.02509e-09	0.000223644	0.97	422218	FALSE	TRUE	8.67954e-05	36.6496
175	rs6996198	TV	TKA	C	T	-0.0163982	-0.000331181	0.84333	0.843576	0.00297381	3.50359e-08	0.000301676	0.27	422218	FALSE	TRUE	7.10568e-05	30.0035
176	rs7043521	TV	TKA	A	T	0.0142704	0.00025436	0.430653	0.430295	0.00218468	6.48832e-11	0.000221327	0.25	422218	TRUE	FALSE	9.98635e-05	42.1682
177	rs707919	TV	TKA	A	G	-0.0135181	1.39933e-06	0.716836	0.713395	0.00239816	1.73176e-08	0.000241955	1	422218	FALSE	TRUE	7.41855e-05	31.3246
178	rs7089973	TV	TKA	C	A	-0.013355	9.327e-05	0.6186	0.620185	0.00223661	2.35673e-09	0.00022673	0.68	422218	FALSE	TRUE	8.41605e-05	35.5369
179	rs7157001	TV	TKA	A	G	-0.0139661	-0.000162198	0.743872	0.743559	0.00249846	2.27222e-08	0.000252889	0.52	422218	FALSE	TRUE	7.43251e-05	31.3836
180	rs71658797	TV	TKA	T	A	-0.0203521	-0.000356093	0.876571	0.879188	0.00329198	6.31631e-10	0.000336788	0.29	422218	FALSE	TRUE	8.96299e-05	37.8466
181	rs7184800	TV	TKA	G	A	0.0168167	0.000451202	0.696784	0.696672	0.00234935	8.18492e-13	0.000237996	0.0580003	422218	FALSE	TRUE	0.000119498	50.4601
182	rs7189927	TV	TKA	T	C	0.0149741	0.000169013	0.355786	0.352982	0.00225865	3.36442e-11	0.000228919	0.46	422218	FALSE	TRUE	0.000102785	43.402
183	rs7248205	TV	TKA	C	T	0.0139253	0.000260159	0.397614	0.399746	0.00221689	3.35414e-10	0.000224133	0.25	422218	FALSE	TRUE	9.28914e-05	39.2239
184	rs72781699	TV	TKA	G	A	-0.0186804	1.44865e-05	0.797367	0.797915	0.00267802	3.04889e-12	0.000272568	0.96	422218	FALSE	TRUE	0.000112764	47.6162
185	rs72828890	TV	TKA	C	T	0.0192918	-0.000413896	0.869256	0.872298	0.00329837	4.94867e-09	0.000338101	0.22	422218	FALSE	TRUE	8.45951e-05	35.7204
186	rs72834698	TV	TKA	G	A	0.0226559	0.000597488	0.858074	0.857603	0.0031007	2.73773e-13	0.00031405	0.0569994	422218	FALSE	TRUE	0.00012502	52.792
187	rs749056	TV	TKA	T	G	0.0159242	0.000194319	0.694179	0.695317	0.00234671	1.15481e-11	0.000238568	0.42	422218	FALSE	TRUE	0.000107667	45.4638
188	rs749671	TV	TKA	G	A	0.015654	0.000114729	0.62863	0.627713	0.00223821	2.67192e-12	0.000226327	0.61	422218	FALSE	TRUE	0.000114415	48.3133
189	rs7564130	TV	TKA	T	C	-0.0149864	-2.00829e-05	0.640601	0.639569	0.00225071	2.76597e-11	0.00022855	0.93	422218	FALSE	TRUE	0.000103416	43.6685
190	rs7693082	TV	TKA	G	C	0.0150716	-9.36263e-05	0.299686	0.298555	0.00235845	1.65378e-10	0.000239373	0.7	422218	FALSE	TRUE	9.53472e-05	40.261
191	rs7693703	TV	TKA	G	A	0.0228437	-0.000429232	0.910033	0.909184	0.0038412	2.73065e-09	0.00038597	0.27	422218	FALSE	TRUE	8.54483e-05	36.0807
192	rs7700107	TV	TKA	A	C	-0.0210603	-0.000628295	0.862543	0.861251	0.00313788	1.92458e-11	0.00031683	0.0470002	422218	FALSE	TRUE	0.000105174	44.4106
193	rs7716447	TV	TKA	A	G	-0.0133844	-0.000144129	0.639406	0.632934	0.00226863	3.64004e-09	0.000227225	0.53	422218	FALSE	TRUE	8.26082e-05	34.8814
194	rs7834121	TV	TKA	G	T	-0.0139595	4.82819e-05	0.504369	0.502676	0.00216371	1.10639e-10	0.000219385	0.83	422218	FALSE	TRUE	9.74264e-05	41.139
195	rs7865801	TV	TKA	G	A	0.0127451	0.000258048	0.367473	0.370727	0.00226247	1.76826e-08	0.000228841	0.26	422218	FALSE	TRUE	7.55129e-05	31.8852
196	rs7991062	TV	TKA	C	G	-0.0177381	-0.000518261	0.658663	0.661015	0.00228727	8.82458e-15	0.000231858	0.025	422218	FALSE	TRUE	0.000141479	59.743
197	rs801733	TV	TKA	A	C	0.0168585	0.00026377	0.641215	0.642043	0.00225323	7.32412e-14	0.000228461	0.25	422218	FALSE	TRUE	0.000130769	55.2201
198	rs8043253	TV	TKA	C	T	-0.0120657	0.000371986	0.572917	0.572036	0.00218665	3.43089e-08	0.000221464	0.0929994	422218	FALSE	TRUE	7.12425e-05	30.0819
199	rs870151	TV	TKA	T	A	-0.0156288	-0.000421365	0.527632	0.528309	0.00218652	8.81819e-13	0.000221602	0.0569994	422218	TRUE	FALSE	0.000121757	51.4139
200	rs8756	TV	TKA	C	A	-0.0134501	0.000233865	0.484619	0.482379	0.00216618	5.32777e-10	0.000219349	0.29	422218	FALSE	TRUE	9.0367e-05	38.1578
201	rs9326862	TV	TKA	A	T	0.0120385	0.000429587	0.467982	0.468975	0.00216285	2.606e-08	0.000219411	0.05	422218	TRUE	FALSE	7.21656e-05	30.4717
202	rs9362612	TV	TKA	T	A	0.0124319	0.000136099	0.586022	0.586528	0.00219522	1.48603e-08	0.000222409	0.54	422218	FALSE	TRUE	7.49888e-05	31.6638
203	rs9471333	TV	TKA	C	T	0.0131038	0.000161587	0.450187	0.447444	0.00216935	1.53707e-09	0.000220065	0.46	422218	FALSE	TRUE	8.50026e-05	35.8925
204	rs9563168	TV	TKA	G	A	0.0175868	0.000318852	0.791482	0.789761	0.00266741	4.30411e-11	0.00026925	0.24	422218	FALSE	TRUE	0.000102091	43.1089
205	rs9569734	TV	TKA	A	G	0.0188846	0.000110886	0.843521	0.870282	0.00300692	3.37747e-10	0.000326268	0.73	422218	FALSE	TRUE	9.41451e-05	39.7533
206	rs973734	TV	TKA	C	A	0.0170761	-0.000115129	0.151603	0.151247	0.00301339	1.45539e-08	0.000305814	0.709999	422218	FALSE	TRUE	7.50092e-05	31.6724
207	rs9834970	TV	TKA	T	C	0.0127684	0.00058822	0.501031	0.501787	0.00215775	3.26951e-09	0.000218718	0.00719996	422218	FALSE	TRUE	8.15157e-05	34.42
208	rs984409	TV	TKA	G	A	-0.0148683	-0.000103981	0.363032	0.36053	0.00225294	4.12519e-11	0.000229064	0.649999	422218	FALSE	TRUE	0.000102239	43.1712
209	rs9867121	TV	TKA	C	A	0.0194994	3.19265e-05	0.817728	0.815433	0.00280905	3.87587e-12	0.000283678	0.91	422218	FALSE	TRUE	0.000113345	47.8614
210	rs9902312	TV	TKA	T	C	0.0153237	-5.20832e-05	0.683148	0.681937	0.00232706	4.54872e-11	0.000235313	0.82	422218	FALSE	TRUE	0.000101655	42.9247
211	rs9964724	TV	TKA	C	T	0.0176465	4.606e-05	0.317881	0.318251	0.00232664	3.33662e-14	0.000235412	0.84	422218	FALSE	TRUE	0.000135043	57.025
212	rs10208088	Computer use	TKA	C	T	0.0131026	-0.000124079	0.418634	0.419936	0.00223225	4.36629e-09	0.000222236	0.58	397641	FALSE	TRUE	8.35659e-05	33.2318
213	rs10754920	Computer use	TKA	C	G	0.0202406	-6.29299e-05	0.112332	0.114246	0.00349047	6.6784e-09	0.000345072	0.86	397641	FALSE	TRUE	8.17016e-05	32.4904
214	rs11274218	Computer use	TKA	C	T	-0.013751	0.000134147	0.610785	0.594348	0.00230764	2.53939e-09	0.000223274	0.55	397641	FALSE	TRUE	8.99035e-05	35.7523
215	rs113851275	Computer use	TKA	G	A	-0.0209442	0.00106939	0.891576	0.892414	0.00353742	3.20465e-09	0.000353257	0.0025	397641	FALSE	TRUE	8.48089e-05	33.7262
216	rs11708955	Computer use	TKA	T	C	-0.0157497	-5.89566e-05	0.694765	0.695201	0.00238749	4.20238e-11	0.000237742	0.8	397641	FALSE	TRUE	0.000105208	41.839
217	rs11749912	Computer use	TKA	A	G	0.0139203	0.000284221	0.422554	0.425534	0.00223731	4.91197e-10	0.000222504	0.2	397641	FALSE	TRUE	9.45629e-05	37.6055
218	rs12145677	Computer use	TKA	G	A	-0.0170774	0.000223247	0.701536	0.702605	0.00240509	1.24284e-12	0.000239872	0.35	397641	FALSE	TRUE	0.000122128	48.5688
219	rs12603813	Computer use	TKA	T	C	0.014406	-0.000254494	0.746078	0.746559	0.00253374	1.30304e-08	0.000252405	0.31	397641	FALSE	TRUE	7.86324e-05	31.2698
220	rs12706626	Computer use	TKA	G	A	-0.012866	1.18738e-05	0.617451	0.616692	0.00226649	1.37383e-08	0.000225488	0.96	397641	FALSE	TRUE	7.82e-05	31.0978
221	rs12874776	Computer use	TKA	C	A	-0.0233491	-0.000338391	0.893475	0.890166	0.00359184	8.00025e-11	0.000350984	0.33	397641	FALSE	TRUE	0.000103778	41.2704
222	rs13262595	Computer use	TKA	A	G	-0.0157346	1.90646e-05	0.440345	0.439019	0.00221517	1.21979e-12	0.000220603	0.93	397641	FALSE	TRUE	0.000122027	48.5285
223	rs136553	Computer use	TKA	C	T	-0.0152252	-2.86273e-05	0.624196	0.623746	0.00227739	2.30338e-11	0.000226325	0.9	397641	FALSE	TRUE	0.000108752	43.2489
224	rs1448355	Computer use	TKA	C	T	-0.0146118	0.00046161	0.381282	0.381557	0.00227388	1.31063e-10	0.000226363	0.0409996	397641	FALSE	TRUE	0.000100734	40.0598
225	rs1469249	Computer use	TKA	G	A	0.0155576	-0.000426158	0.788564	0.789033	0.00271086	9.52425e-09	0.000269823	0.11	397641	FALSE	TRUE	8.07107e-05	32.0963
226	rs150254595	Computer use	TKA	G	A	0.0158698	-0.00104745	0.822715	0.825759	0.00288134	3.63378e-08	0.000288291	0.000280001	397641	FALSE	TRUE	7.34673e-05	29.2156
227	rs162894	Computer use	TKA	T	G	0.0133847	0.000614422	0.332139	0.332978	0.00234032	1.07042e-08	0.000232894	0.00830004	397641	FALSE	TRUE	7.94792e-05	31.6065
228	rs166835	Computer use	TKA	C	T	0.0131356	0.000553611	0.443342	0.443238	0.00222179	3.3763e-09	0.000221092	0.012	397641	FALSE	TRUE	8.51642e-05	33.8675
229	rs2068625	Computer use	TKA	T	C	-0.0158375	-7.80934e-05	0.302374	0.301099	0.00239755	3.95639e-11	0.000238902	0.74	397641	FALSE	TRUE	0.000105821	42.0829
230	rs206965	Computer use	TKA	T	C	0.0156007	2.73074e-05	0.206729	0.20857	0.00271472	9.09983e-09	0.000269274	0.92	397641	FALSE	TRUE	7.98254e-05	31.7442
231	rs2220599	Computer use	TKA	C	G	-0.0160514	0.000151932	0.632986	0.631475	0.00229019	2.40434e-12	0.000227792	0.5	397641	FALSE	TRUE	0.000119711	47.6073
232	rs2345941	Computer use	TKA	A	G	0.014647	-0.000207049	0.550313	0.549605	0.00221726	3.95107e-11	0.000220733	0.35	397641	FALSE	TRUE	0.000106181	42.2263
233	rs2734849	Computer use	TKA	A	G	-0.0135145	0.000172665	0.491453	0.49178	0.00220049	8.17012e-10	0.000219011	0.43	397641	FALSE	TRUE	9.12942e-05	36.3054
234	rs2748985	Computer use	TKA	T	C	-0.0153444	-0.000197285	0.454667	0.455819	0.00221274	4.07459e-12	0.000220299	0.37	397641	FALSE	TRUE	0.000116758	46.4328
235	rs35933007	Computer use	TKA	G	A	-0.0151917	0.000506813	0.771615	0.772397	0.00264445	9.20577e-09	0.000263448	0.0539995	397641	FALSE	TRUE	8.13413e-05	32.3471
236	rs3730399	Computer use	TKA	A	G	0.0246511	3.26045e-05	0.934805	0.93244	0.00446121	3.28262e-08	0.000435956	0.94	397641	FALSE	TRUE	7.40692e-05	29.455
237	rs3944151	Computer use	TKA	A	G	0.0136733	-0.000142311	0.275088	0.274926	0.00246948	3.07846e-08	0.000245707	0.56	397641	FALSE	TRUE	7.45648e-05	29.6521
238	rs4702	Computer use	TKA	G	A	0.0121782	0.000119146	0.443547	0.443555	0.00221469	3.82323e-08	0.000220336	0.59	397641	FALSE	TRUE	7.3209e-05	29.1129
239	rs4977839	Computer use	TKA	G	A	-0.0199181	-0.000193207	0.584465	0.584339	0.00223302	4.67116e-19	0.000222267	0.38	397641	FALSE	TRUE	0.000192705	76.6416
240	rs55772938	Computer use	TKA	A	G	-0.0151223	-0.000127904	0.704749	0.70387	0.00241703	3.93555e-10	0.000240346	0.59	397641	FALSE	TRUE	9.51681e-05	37.8462
241	rs6129084	Computer use	TKA	A	T	-0.0140927	-0.000240474	0.358909	0.359038	0.00230251	9.32345e-10	0.000229154	0.29	397641	FALSE	TRUE	9.1395e-05	36.3455
242	rs6498759	Computer use	TKA	T	C	0.0132648	0.000284222	0.309602	0.31023	0.0023861	2.71019e-08	0.000237356	0.23	397641	FALSE	TRUE	7.52202e-05	29.9127
243	rs66643547	Computer use	TKA	C	T	-0.0153853	-0.000545553	0.647284	0.647381	0.00231818	3.20563e-11	0.00023065	0.0179999	397641	FALSE	TRUE	0.000108084	42.9831
244	rs6744254	Computer use	TKA	C	T	-0.0159012	-0.000412028	0.47126	0.47174	0.00220373	5.37028e-13	0.000219482	0.0599998	397641	FALSE	TRUE	0.000126006	50.1114
245	rs6774533	Computer use	TKA	C	T	-0.0149436	0.000170312	0.294245	0.296592	0.00245831	1.21078e-09	0.000244326	0.49	397641	FALSE	TRUE	9.27478e-05	36.8836
246	rs6857629	Computer use	TKA	G	A	0.0153859	5.44277e-05	0.755067	0.75443	0.00256016	1.85819e-09	0.000254716	0.83	397641	FALSE	TRUE	8.75606e-05	34.8205
247	rs6935828	Computer use	TKA	C	T	-0.0121206	-0.000109582	0.446483	0.444188	0.00221282	4.31511e-08	0.000220359	0.62	397641	FALSE	TRUE	7.2613e-05	28.8758
248	rs7020477	Computer use	TKA	A	G	0.0142337	0.000172557	0.73466	0.733068	0.00249819	1.21502e-08	0.000248117	0.49	397641	FALSE	TRUE	7.89868e-05	31.4107
249	rs7209653	Computer use	TKA	T	C	0.0156381	0.0003889	0.704497	0.704574	0.00241261	9.06237e-11	0.000240041	0.11	397641	FALSE	TRUE	0.000101821	40.4923
250	rs7288455	Computer use	TKA	A	G	0.013109	-0.000200469	0.435739	0.433825	0.00222709	3.9528e-09	0.00022135	0.37	397641	FALSE	TRUE	8.45037e-05	33.6048
251	rs73578186	Computer use	TKA	C	T	0.0149904	-0.000139261	0.675347	0.675965	0.00236483	2.31425e-10	0.000235389	0.55	397641	FALSE	TRUE	9.85378e-05	39.1863
252	rs7526456	Computer use	TKA	T	C	-0.0127019	-9.13961e-05	0.412786	0.411558	0.00223004	1.22782e-08	0.00022223	0.68	397641	FALSE	TRUE	7.82148e-05	31.1037
253	rs78082503	Computer use	TKA	G	C	-0.0153586	-4.22722e-05	0.785826	0.784271	0.00268761	1.09966e-08	0.000266859	0.87	397641	FALSE	TRUE	7.94011e-05	31.5755
254	rs784256	Computer use	TKA	G	A	0.0185078	-0.000382366	0.188026	0.188233	0.00283011	6.16817e-11	0.000281566	0.17	397641	FALSE	TRUE	0.000104592	41.5943
255	rs9372625	Computer use	TKA	G	A	-0.0183911	0.000351181	0.61853	0.618302	0.00227197	5.73674e-16	0.000226055	0.12	397641	FALSE	TRUE	0.000159612	63.4782
256	rs9477970	Computer use	TKA	T	A	-0.0160441	6.07042e-05	0.808462	0.809633	0.00280044	1.00944e-08	0.000279392	0.83	397641	FALSE	TRUE	7.97215e-05	31.7029
257	rs10186876	Driving	TKA	A	G	0.0144048	-0.000350828	0.360301	0.361561	0.00233801	7.22245e-10	0.000229172	0.13	397315	FALSE	TRUE	9.56501e-05	38.0067
258	rs1198575	Driving	TKA	T	C	0.0189685	0.000349671	0.193184	0.192927	0.00282745	1.96372e-11	0.000278366	0.21	397315	FALSE	TRUE	0.000112161	44.568
259	rs4765541	Driving	TKA	T	C	0.0137597	-5.48996e-05	0.664081	0.66242	0.00235511	5.14271e-09	0.000231446	0.81	397315	FALSE	TRUE	8.44702e-05	33.5639
260	rs6012558	Driving	TKA	G	A	0.0144779	0.000153362	0.578449	0.579356	0.00226377	1.60042e-10	0.00022287	0.49	397315	FALSE	TRUE	0.000102225	40.6194
261	rs9840902	Driving	TKA	G	A	-0.0148575	-0.000497837	0.781431	0.774177	0.00271642	4.51269e-08	0.000261818	0.0569994	397315	FALSE	TRUE	7.54051e-05	29.9617

## Sheet: Table S5
Table S5 Detailed information for instrumental variables of physical activity and sedentary behaviors on THA
No.	SNP	exposure	outcome	effect_allele	other_allele	beta.exposure	beta.outcome	eaf.exposure	eaf.outcome	se.exposure	pval.exposure	se.outcome	pval.outcome	samplesize	palindromic	mr_keep	R2	Fstat
1	rs10145335	Light DIY	THA	A	G	0.0141221	-0.000105907	0.250611	0.250396	0.00254139	2.69998e-08	0.000209332	0.61	460376	FALSE	TRUE	7.49093e-05	34.4889
2	rs1043595	Light DIY	THA	A	G	-0.014411	-7.05013e-05	0.282865	0.282283	0.00245416	4.30002e-09	0.000202343	0.73	460376	FALSE	TRUE	8.42555e-05	38.7923
3	rs1186721	Light DIY	THA	A	G	0.01299	-1.11623e-05	0.315844	0.315788	0.00237226	4.39997e-08	0.000195379	0.95	460376	FALSE	TRUE	7.29249e-05	33.5752
4	rs12912808	Light DIY	THA	T	C	-0.017546	-0.000161784	0.148607	0.148755	0.00310889	1.7e-08	0.00025582	0.53	460376	FALSE	TRUE	7.79033e-05	35.8674
5	rs1921981	Light DIY	THA	A	G	-0.013037	-1.69919e-05	0.325647	0.325314	0.00237139	3.79997e-08	0.000195323	0.93	460376	FALSE	TRUE	7.46483e-05	34.3687
6	rs1972763	Light DIY	THA	T	C	-0.0128383	5.88785e-05	0.657628	0.657069	0.00232366	3.29997e-08	0.000191436	0.760001	460376	FALSE	TRUE	7.42204e-05	34.1717
7	rs1974771	Light DIY	THA	A	G	0.0213389	-0.000412817	0.099975	0.09985	0.00367836	6.59994e-09	0.000303088	0.17	460376	FALSE	TRUE	8.19445e-05	37.7282
8	rs2035562	Light DIY	THA	G	A	0.0138763	-7.12651e-05	0.672483	0.67215	0.00235606	3.89996e-09	0.000193969	0.709999	460376	FALSE	TRUE	8.48189e-05	39.0517
9	rs2114286	Light DIY	THA	G	A	0.0122453	0.000137739	0.534243	0.534762	0.00221725	3.29997e-08	0.000182393	0.450001	460376	FALSE	TRUE	7.4622e-05	34.3566
10	rs2854277	Light DIY	THA	T	C	-0.0320288	0.000181563	0.082571	0.14613	0.00506676	2.59998e-10	0.000256595	0.48	460376	FALSE	TRUE	0.000155422	71.5632
11	rs2942127	Light DIY	THA	A	G	-0.016037	8.17279e-05	0.824644	0.824379	0.00290278	3.29997e-08	0.000239037	0.73	460376	FALSE	TRUE	7.43812e-05	34.2457
12	rs2988004	Light DIY	THA	G	T	0.0131708	0.000309181	0.442245	0.442474	0.00223979	4.09996e-09	0.000184585	0.0940005	460376	FALSE	TRUE	8.55777e-05	39.4011
13	rs429358	Heavy DIY	THA	C	T	0.0219822	2.38465e-05	0.154172	0.15414	0.00305356	6.09958e-13	0.000251386	0.92	460376	FALSE	TRUE	0.000126026	58.0264
14	rs4886868	Heavy DIY	THA	G	T	0.0124954	4.55709e-05	0.585862	0.585431	0.00226611	3.50002e-08	0.000186586	0.81	460376	FALSE	TRUE	7.57654e-05	34.883
15	rs7326482	Heavy DIY	THA	T	G	0.0129605	0.000530883	0.615163	0.615879	0.00229416	1.6e-08	0.000188831	0.00490004	460376	FALSE	TRUE	7.95317e-05	36.6173
16	rs77742115	Heavy DIY	THA	C	T	0.018348	0.000359674	0.138319	0.138442	0.00319777	9.59997e-09	0.000263279	0.17	460376	FALSE	TRUE	8.02483e-05	36.9472
17	rs7804463	Heavy DIY	THA	C	T	-0.0150095	0.000158978	0.470424	0.470027	0.00221333	1.20005e-11	0.000182266	0.38	460376	FALSE	TRUE	0.000112248	51.6821
18	rs877483	Heavy DIY	THA	C	T	-0.0122277	-7.71619e-05	0.566815	0.566553	0.00222756	4e-08	0.000183389	0.67	460376	FALSE	TRUE	7.34234e-05	33.8047
19	rs921915	Heavy DIY	THA	C	T	0.0138882	5.47089e-05	0.587905	0.587545	0.00224013	5.69994e-10	0.000184459	0.77	460376	FALSE	TRUE	9.34601e-05	43.0306
20	rs1248860	Heavy DIY	THA	A	G	0.00976972	8.23031e-05	0.51556	0.515361	0.00131429	1.10002e-13	0.000181825	0.649999	460376	FALSE	TRUE	4.76775e-05	21.9505
21	rs13243553	Heavy DIY	THA	A	G	-0.00874851	0.000122364	0.392021	0.391371	0.00134959	8.99912e-11	0.000186494	0.51	460376	FALSE	TRUE	3.64835e-05	16.7967
22	rs2764261	Heavy DIY	THA	G	A	-0.00912633	2.95324e-05	0.625689	0.625476	0.00136054	1.99986e-11	0.000187789	0.88	460376	FALSE	TRUE	3.90134e-05	17.9614
23	rs328902	Heavy DIY	THA	T	C	0.00878858	-3.73328e-05	0.314508	0.314664	0.0014168	5.49997e-10	0.000195675	0.85	460376	FALSE	TRUE	3.33044e-05	15.333
24	rs3781411	Heavy DIY	THA	T	C	-0.0125792	8.90482e-05	0.123618	0.123756	0.00199721	2.99999e-10	0.000275795	0.75	460376	FALSE	TRUE	3.42856e-05	15.7847
25	rs6667222	Heavy DIY	THA	C	A	-0.00873051	-0.000123648	0.251857	0.251467	0.00151739	8.70001e-09	0.000209661	0.56	460376	FALSE	TRUE	2.87242e-05	13.2243
26	rs9276758	Heavy DIY	THA	A	G	-0.00803189	-0.00012046	0.311693	0.31199	0.00141706	1.40001e-08	0.000195533	0.54	460376	FALSE	TRUE	2.76806e-05	12.7438
27	rs11012732	Heavy DIY	THA	G	A	-0.224986	5.81768e-05	0.332193	0.331675	0.0385641	5.39995e-09	0.000192876	0.760001	460376	FALSE	TRUE	0.0224586	10576.9
28	rs12522261	Heavy DIY	THA	A	G	-0.210522	0.000147796	0.343473	0.341124	0.0383038	3.89996e-08	0.000191802	0.44	460376	FALSE	TRUE	0.019988	9389.65
29	rs34517439	Walking for pleasure	THA	A	C	-0.30792	0.000261227	0.120938	0.121767	0.0562443	4.39997e-08	0.000280873	0.35	460376	FALSE	TRUE	0.0201599	9472.04
30	rs56194509	Walking for pleasure	THA	G	T	0.303404	5.65801e-05	0.220486	0.221518	0.0439408	5.00035e-12	0.000219261	0.8	460376	FALSE	TRUE	0.031643	15043.6
31	rs59499656	Walking for pleasure	THA	T	A	0.228253	3.00289e-05	0.344493	0.34329	0.0382563	2.39999e-09	0.000191628	0.88	460376	FALSE	TRUE	0.0235299	11093.6
32	rs6775319	Walking for pleasure	THA	T	A	-0.225081	-0.000137503	0.729248	0.731091	0.040802	3.50002e-08	0.000204858	0.5	460376	FALSE	TRUE	0.0200057	9398.14
33	rs9293503	Walking for pleasure	THA	C	T	-0.328953	0.000379167	0.111505	0.11104	0.0586852	2.1e-08	0.0002939	0.2	460376	FALSE	TRUE	0.0214411	10087.2
34	rs10465810	Walking for pleasure	THA	A	T	0.0201064	0.000102937	0.60739	0.605946	0.00429306	2.82064e-06	0.000189464	0.59	460376	FALSE	TRUE	0.000192809	88.7814
35	rs11866559	Walking for pleasure	THA	G	A	-0.0265185	-0.000373626	0.820067	0.818245	0.00535056	7.18815e-07	0.000235134	0.11	460376	FALSE	TRUE	0.000207533	95.5628
36	rs1358994	Walking for pleasure	THA	G	C	-0.0222274	4.94511e-05	0.662763	0.660862	0.00475726	2.97829e-06	0.000210169	0.81	460376	FALSE	TRUE	0.000220852	101.697
37	rs1454556	Walking for pleasure	THA	T	C	-0.020343	-0.000125577	0.62566	0.625024	0.00423686	1.57534e-06	0.000187528	0.5	460376	FALSE	TRUE	0.000193849	89.2606
38	rs1668835	Walking for pleasure	THA	T	A	-0.022767	5.57937e-05	0.688312	0.688514	0.00444924	3.10345e-07	0.00019645	0.780001	460376	FALSE	TRUE	0.000222406	102.413
39	rs17221323	Walking for pleasure	THA	T	C	-0.0243573	-6.56947e-05	0.812448	0.812719	0.00533031	4.88693e-06	0.000235658	0.780001	460376	FALSE	TRUE	0.000180803	83.252
40	rs17395021	Walking for pleasure	THA	T	C	-0.0292229	0.00018016	0.870716	0.870419	0.00614975	2.0153e-06	0.000271649	0.51	460376	FALSE	TRUE	0.000192264	88.5304
41	rs1856329	Walking for pleasure	THA	A	C	0.0274051	4.54501e-05	0.800668	0.799428	0.00512717	9.03804e-08	0.000226701	0.84	460376	FALSE	TRUE	0.00023973	110.392
42	rs2867655	Walking for pleasure	THA	C	G	0.026792	-3.86338e-05	0.161347	0.163048	0.00557363	1.53272e-06	0.00024603	0.88	460376	FALSE	TRUE	0.00019426	89.4496
43	rs4419891	Walking for pleasure	THA	T	C	0.0216675	-2.41021e-05	0.277503	0.278603	0.00459228	2.37888e-06	0.000202448	0.91	460376	FALSE	TRUE	0.000188257	86.685
44	rs4754194	Walking for pleasure	THA	C	T	-0.0253582	6.86577e-05	0.772976	0.772778	0.0049128	2.4477e-07	0.000216967	0.75	460376	FALSE	TRUE	0.000225686	103.923
45	rs61276363	Walking for pleasure	THA	G	T	-0.0246269	-0.000278323	0.808355	0.809401	0.00527555	3.03968e-06	0.000233565	0.23	460376	FALSE	TRUE	0.00018791	86.525
46	rs62125156	Walking for pleasure	THA	A	C	0.024007	0.000224051	0.787512	0.786469	0.005043	1.93152e-06	0.000222493	0.31	460376	FALSE	TRUE	0.000192885	88.8161
47	rs62443625	Walking for pleasure	THA	T	C	-0.0255601	-0.000457926	0.76673	0.767093	0.00485794	1.42877e-07	0.000215008	0.0329997	460376	FALSE	TRUE	0.000233699	107.614
48	rs6433478	Walking for pleasure	THA	T	C	-0.0236604	-3.49456e-05	0.456898	0.455685	0.00415247	1.21285e-08	0.000183521	0.85	460376	FALSE	TRUE	0.000277827	127.94
49	rs6579971	Strenuous sports	THA	A	G	0.0211055	9.80232e-05	0.291677	0.292963	0.00451676	2.97254e-06	0.000199822	0.62	460376	FALSE	TRUE	0.000184058	84.7511
50	rs6754234	Strenuous sports	THA	C	T	0.0322963	0.000452719	0.0966689	0.104808	0.00695008	3.36967e-06	0.000299	0.13	460376	FALSE	TRUE	0.000182167	83.8801
51	rs72633364	Strenuous sports	THA	G	A	-0.0233904	0.000436117	0.711479	0.71358	0.00461976	4.1245e-07	0.000204178	0.0329997	460376	FALSE	TRUE	0.000224618	103.432
52	rs743580	Strenuous sports	THA	A	G	0.024886	0.000159814	0.510401	0.510381	0.0041043	1.33276e-09	0.000181498	0.38	460376	FALSE	TRUE	0.000309523	142.54
53	rs7547571	Strenuous sports	THA	G	T	0.0199673	8.94161e-05	0.424442	0.424619	0.00414691	1.47213e-06	0.000183674	0.630001	460376	FALSE	TRUE	0.000194794	89.6957
54	rs80028338	Strenuous sports	THA	A	C	-0.0275219	9.35748e-05	0.794992	0.794209	0.0052431	1.5279e-07	0.00023105	0.69	460376	FALSE	TRUE	0.0002469	113.694
55	rs10946808	Other exercises	THA	G	A	0.00770783	-0.000151404	0.272926	0.273297	0.00126135	9.90011e-10	0.000203486	0.46	460376	FALSE	TRUE	2.35786e-05	10.8552
56	rs111901094	Other exercises	THA	T	G	-0.0087724	-9.74208e-05	0.182455	0.182003	0.00147943	2.99999e-09	0.000239308	0.68	460376	FALSE	TRUE	2.2958e-05	10.5695
57	rs1200154	Other exercises	THA	A	G	0.00628507	-0.000211179	0.592867	0.593305	0.00114355	3.89996e-08	0.000184877	0.25	460376	FALSE	TRUE	1.90697e-05	18.7794
58	rs1265178	Other exercises	THA	A	G	-0.00731312	0.000170663	0.237741	0.237351	0.00132256	3.2e-08	0.000213113	0.42	460376	FALSE	TRUE	1.93839e-05	18.924
59	rs159544	Other exercises	THA	G	A	0.00697447	0.000436595	0.394795	0.394819	0.00115035	1.29999e-09	0.000186022	0.0189998	460376	FALSE	TRUE	2.32448e-05	10.7016
60	rs166840	Other exercises	THA	A	G	-0.00764832	4.17629e-05	0.411977	0.411405	0.00115131	3.10027e-11	0.000185938	0.82	460376	FALSE	TRUE	2.83419e-05	13.0483
61	rs288070	Other exercises	THA	A	G	0.0105989	7.13765e-05	0.098249	0.09881	0.00188621	1.89998e-08	0.000304007	0.81	460376	FALSE	TRUE	1.99052e-05	19.164
62	rs2994326	Other exercises	THA	C	T	0.00796105	-0.000204379	0.813408	0.813088	0.00145523	4.49997e-08	0.000235091	0.38	460376	FALSE	TRUE	1.92385e-05	18.8571
63	rs4411372	Other exercises	THA	C	T	0.00702379	-0.000220708	0.280227	0.279991	0.00125228	2e-08	0.000202184	0.28	460376	FALSE	TRUE	1.99012e-05	19.1622
64	rs4865667	Other exercises	THA	T	C	-0.00661328	-4.36502e-05	0.387473	0.38709	0.00115524	1e-08	0.000186558	0.82	460376	FALSE	TRUE	2.07602e-05	19.5576
65	rs62253088	Other exercises	THA	C	T	-0.010885	-5.97287e-05	0.673024	0.672435	0.00119786	1e-19	0.000193576	0.760001	460376	FALSE	TRUE	5.21475e-05	24.0086
66	rs7627864	Other exercises	THA	G	C	-0.00655321	0.000372086	0.431421	0.42991	0.0011344	7.59994e-09	0.000183219	0.0420001	460376	FALSE	TRUE	2.10683e-05	19.6995
67	rs896302	Other exercises	THA	T	C	-0.00701349	1.03331e-05	0.713208	0.714	0.00124452	1.7e-08	0.000201024	0.96	460376	FALSE	TRUE	2.01225e-05	19.2641
68	rs10041724	Other exercises	THA	T	C	0.0180931	0.000252552	0.807695	0.806554	0.00273852	3.92478e-11	0.00022974	0.27	422218	FALSE	TRUE	0.000101694	42.9411
69	rs10054327	Other exercises	THA	G	A	0.0172449	-1.436e-05	0.576024	0.577718	0.00219021	3.44501e-15	0.000184215	0.94	422218	FALSE	TRUE	0.000145256	61.3382
70	rs10145592	TV	THA	C	G	-0.014845	0.000233657	0.409418	0.408878	0.00220802	1.77754e-11	0.000185346	0.21	422218	FALSE	TRUE	0.000106571	45.0006
71	rs10189857	TV	THA	A	G	-0.020463	6.40528e-05	0.56785	0.567983	0.00217999	6.18859e-21	0.000183452	0.73	422218	FALSE	TRUE	0.000205512	86.7882
72	rs1022785	TV	THA	G	A	0.0180068	-0.000333732	0.14165	0.142312	0.00311082	7.10424e-09	0.000260589	0.2	422218	FALSE	TRUE	7.88468e-05	33.293
73	rs10234444	TV	THA	G	A	0.0158909	2.32702e-05	0.823392	0.823554	0.00286457	2.89958e-08	0.000240914	0.92	422218	FALSE	TRUE	7.34419e-05	31.0106
74	rs1031423	TV	THA	T	C	-0.0185194	5.0852e-05	0.215208	0.21598	0.00262613	1.76397e-12	0.000220497	0.82	422218	FALSE	TRUE	0.00011585	48.9195
75	rs10427502	TV	THA	G	A	0.0136963	-0.000147206	0.622468	0.623503	0.00223339	8.65e-10	0.000187314	0.43	422218	FALSE	TRUE	8.81673e-05	37.2289
76	rs10737620	TV	THA	T	A	0.0144141	0.000459367	0.273668	0.274251	0.00241921	2.55055e-09	0.000203459	0.0239999	422218	FALSE	TRUE	8.2597e-05	34.8767
77	rs10771746	TV	THA	C	T	-0.0142821	-2.46038e-05	0.716605	0.71665	0.00239463	2.45805e-09	0.000201166	0.9	422218	FALSE	TRUE	8.28488e-05	34.983
78	rs10772643	TV	THA	C	T	0.0247995	0.000229602	0.107916	0.107532	0.00349653	1.31612e-12	0.000294358	0.44	422218	FALSE	TRUE	0.000118415	50.0027
79	rs10786658	TV	THA	A	T	-0.0144534	5.31106e-05	0.413503	0.413514	0.00219578	4.63059e-11	0.000184511	0.77	422218	FALSE	TRUE	0.000101325	42.7852
80	rs10876864	TV	THA	G	A	-0.0133403	1.71192e-05	0.427197	0.424962	0.0021844	1.01472e-09	0.000183451	0.93	422218	FALSE	TRUE	8.70953e-05	36.7762
81	rs10890123	TV	THA	C	T	0.0142118	-0.000331652	0.770249	0.770928	0.0025712	3.25192e-08	0.000216389	0.13	422218	FALSE	TRUE	7.14853e-05	30.1844
82	rs10932837	TV	THA	C	T	-0.0131055	-9.64595e-05	0.494411	0.496895	0.00216152	1.33527e-09	0.000181963	0.6	422218	FALSE	TRUE	8.58663e-05	36.2573
83	rs10994943	TV	THA	T	G	0.0129868	-5.83046e-05	0.581013	0.581751	0.00219109	3.08339e-09	0.000184108	0.75	422218	FALSE	TRUE	8.21147e-05	34.673
84	rs11020045	TV	THA	A	C	-0.0129952	0.000229766	0.669012	0.677054	0.00230152	1.63885e-08	0.000196456	0.24	422218	FALSE	TRUE	7.47898e-05	31.5798
85	rs11130793	TV	THA	C	T	0.0129223	-0.000124752	0.601737	0.603892	0.00221055	5.04322e-09	0.000185854	0.5	422218	FALSE	TRUE	8.00362e-05	33.7953
86	rs111901094	TV	THA	G	T	-0.0170799	9.74208e-05	0.817212	0.817997	0.00284699	1.9819e-09	0.000239308	0.68	422218	FALSE	TRUE	8.71531e-05	36.8007
87	rs11218575	TV	THA	C	T	0.0153751	-0.000103253	0.566037	0.566715	0.00218733	2.07776e-12	0.000183783	0.57	422218	FALSE	TRUE	0.000116135	49.0398
88	rs11245482	TV	THA	T	C	-0.0132329	-0.000163964	0.61325	0.61491	0.00222132	2.56559e-09	0.000186787	0.38	422218	FALSE	TRUE	8.30631e-05	35.0735
89	rs114600294	TV	THA	G	C	-0.0162426	-0.000275943	0.788982	0.792398	0.00264223	7.88093e-10	0.000223435	0.22	422218	FALSE	TRUE	8.78472e-05	37.0937
90	rs1156541	TV	THA	C	T	0.0144511	-0.000205817	0.222974	0.223376	0.0026009	2.75723e-08	0.000218093	0.35	422218	FALSE	TRUE	7.23638e-05	30.5554
91	rs116175338	TV	THA	G	T	-0.0142616	-0.000272221	0.753708	0.74584	0.00251427	1.40924e-08	0.000210286	0.2	422218	FALSE	TRUE	7.55127e-05	31.8851
92	rs11654952	TV	THA	T	G	-0.0171839	0.000375041	0.861375	0.860299	0.00313587	4.25838e-08	0.000262362	0.15	422218	FALSE	TRUE	7.05192e-05	29.7764
93	rs11657730	TV	THA	C	T	0.0129477	-0.000340438	0.636776	0.637187	0.00226497	1.08741e-08	0.000190124	0.0729995	422218	FALSE	TRUE	7.7549e-05	32.745
94	rs11689199	TV	THA	A	G	0.0184644	-0.000158219	0.597665	0.599813	0.00220443	5.4737e-17	0.0001858	0.39	422218	FALSE	TRUE	0.000163963	69.2392
95	rs11714337	TV	THA	G	A	0.0144017	2.20558e-05	0.569041	0.569757	0.00218888	4.72085e-11	0.000183968	0.9	422218	FALSE	TRUE	0.000101727	42.9552
96	rs11763734	TV	THA	A	C	-0.012463	5.16084e-05	0.510007	0.512602	0.00216247	8.24767e-09	0.000181706	0.780001	422218	FALSE	TRUE	7.76321e-05	32.78
97	rs11810109	TV	THA	A	T	0.0162518	0.000445442	0.701438	0.701971	0.00235696	5.37747e-12	0.000198471	0.025	422218	FALSE	TRUE	0.000110626	46.7132
98	rs11985394	TV	THA	T	A	0.0123238	1.7645e-05	0.545277	0.544021	0.00216802	1.31306e-08	0.000182131	0.92	422218	TRUE	FALSE	7.53153e-05	31.8017
99	rs12105701	TV	THA	C	T	-0.0128825	-1.35793e-05	0.395851	0.395791	0.00220843	5.43321e-09	0.000185997	0.94	422218	FALSE	TRUE	7.93791e-05	33.5178
100	rs12289262	TV	THA	C	T	-0.0137276	-0.000249254	0.730942	0.732186	0.00244533	1.97928e-08	0.000205869	0.23	422218	FALSE	TRUE	7.41222e-05	31.2979
101	rs1243182	TV	THA	C	T	-0.0185916	-0.000176078	0.689639	0.687983	0.00234162	2.02783e-15	0.00019624	0.37	422218	FALSE	TRUE	0.000147963	62.4815
102	rs12476388	TV	THA	C	T	0.0133031	0.000351052	0.708552	0.702777	0.00237409	2.10124e-08	0.000199229	0.0779992	422218	FALSE	TRUE	7.30918e-05	30.8628
103	rs12491503	TV	THA	G	A	-0.0142607	-0.000354046	0.670306	0.670912	0.00229906	5.54534e-10	0.000193505	0.0669993	422218	FALSE	TRUE	8.98868e-05	37.955
104	rs12541615	TV	THA	T	C	-0.0175199	-0.000108103	0.817478	0.817245	0.00280013	3.92915e-10	0.000235132	0.649999	422218	FALSE	TRUE	9.15977e-05	38.6776
105	rs12554512	TV	THA	T	C	0.0207024	-0.000125929	0.584071	0.584327	0.00219328	3.76305e-21	0.000184222	0.49	422218	FALSE	TRUE	0.000208236	87.939
106	rs12714704	TV	THA	T	C	-0.0144464	0.000203052	0.28671	0.286425	0.0023903	1.50563e-09	0.000201137	0.31	422218	FALSE	TRUE	8.53608e-05	36.0438
107	rs12725114	TV	THA	G	A	0.015309	0.000131644	0.802003	0.803076	0.00271147	1.6421e-08	0.000228444	0.56	422218	FALSE	TRUE	7.44318e-05	31.4286
108	rs12783451	TV	THA	G	A	0.0126896	0.000154779	0.668816	0.669984	0.00229907	3.40064e-08	0.000193135	0.42	422218	FALSE	TRUE	7.13349e-05	30.1209
109	rs13029509	TV	THA	G	A	-0.018334	0.00039623	0.520079	0.519939	0.00215848	1.99747e-17	0.000181753	0.0290001	422218	FALSE	TRUE	0.000167797	70.8584
110	rs1421334	TV	THA	A	C	0.0173137	-0.000299112	0.449524	0.451119	0.00218309	2.17699e-15	0.000183314	0.1	422218	FALSE	TRUE	0.000148355	62.647
111	rs1563908	TV	THA	A	G	0.0163457	-0.000280878	0.619611	0.621706	0.00222623	2.09918e-13	0.000187371	0.13	422218	FALSE	TRUE	0.000125946	53.1831
112	rs1623025	TV	THA	G	C	-0.012357	-0.000167605	0.52946	0.527852	0.00217698	1.3771e-08	0.000182861	0.36	422218	TRUE	FALSE	7.60827e-05	32.1258
113	rs17207890	TV	THA	G	A	0.015694	9.8032e-05	0.657407	0.656007	0.00228666	6.72946e-12	0.000191898	0.61	422218	FALSE	TRUE	0.000110946	46.8482
114	rs17379561	TV	THA	A	T	-0.0254838	0.000153962	0.855876	0.857077	0.00307206	1.0827e-16	0.000259384	0.55	422218	FALSE	TRUE	0.000160216	67.6565
115	rs17568389	TV	THA	T	A	0.0154814	0.000165917	0.486903	0.48588	0.0021647	8.56766e-13	0.000181929	0.36	422218	TRUE	FALSE	0.000119755	50.5684
116	rs17727474	TV	THA	C	T	0.017551	-0.000143705	0.832295	0.831954	0.00296085	3.07226e-09	0.000248781	0.56	422218	FALSE	TRUE	8.59918e-05	36.3102
117	rs17789218	TV	THA	T	C	0.0185965	-6.40249e-05	0.75605	0.755389	0.00251401	1.39142e-13	0.000210968	0.760001	422218	FALSE	TRUE	0.000127569	53.8684
118	rs1889778	TV	THA	C	T	0.0124324	8.43491e-05	0.53607	0.534714	0.00216679	9.59686e-09	0.000182169	0.64	422218	FALSE	TRUE	7.68801e-05	32.4625
119	rs2034768	TV	THA	A	G	0.0147356	0.000188542	0.48743	0.487792	0.00215816	8.61946e-12	0.000181515	0.3	422218	FALSE	TRUE	0.0001085	45.8155
120	rs2045147	TV	THA	A	G	0.0126686	0.000235655	0.449407	0.451883	0.00217659	5.87109e-09	0.000182589	0.2	422218	FALSE	TRUE	7.94251e-05	33.5372
121	rs2060199	TV	THA	T	A	0.012079	0.000131672	0.446311	0.44526	0.00216372	2.37065e-08	0.000182296	0.47	422218	TRUE	FALSE	7.211e-05	30.4482
122	rs2073869	TV	THA	C	T	0.0186112	0.000440697	0.833626	0.833267	0.0029076	1.54483e-10	0.000244047	0.0710003	422218	FALSE	TRUE	9.60805e-05	40.5706
123	rs2164744	TV	THA	T	C	-0.0128573	0.000263432	0.635134	0.631261	0.00224685	1.0505e-08	0.000188227	0.16	422218	FALSE	TRUE	7.66176e-05	32.3516
124	rs2173650	TV	THA	G	T	0.017845	0.000227598	0.852206	0.852501	0.00304387	4.55668e-09	0.000255825	0.37	422218	FALSE	TRUE	8.02166e-05	33.8715
125	rs2184364	TV	THA	A	G	0.0156396	0.000226089	0.782382	0.811867	0.00263677	3.00458e-09	0.00023211	0.33	422218	FALSE	TRUE	8.32904e-05	35.1695
126	rs2447098	TV	THA	C	A	-0.014947	-0.000194434	0.475175	0.473983	0.00217845	6.82365e-12	0.000182875	0.29	422218	FALSE	TRUE	0.000111431	47.0532
127	rs2460	TV	THA	G	A	-0.0152938	8.89466e-05	0.736281	0.73748	0.00245865	4.95872e-10	0.000206617	0.67	422218	FALSE	TRUE	9.08335e-05	38.3548
128	rs2616830	TV	THA	G	A	0.0164651	0.000118616	0.461988	0.459209	0.00216551	2.88593e-14	0.00018203	0.51	422218	FALSE	TRUE	0.000134766	56.9082
129	rs262890	TV	THA	A	G	-0.0185683	-0.000168593	0.698905	0.701323	0.00235563	3.20844e-15	0.000198457	0.4	422218	FALSE	TRUE	0.00014511	61.2765
130	rs2717559	TV	THA	A	G	0.0124298	5.72716e-05	0.55928	0.558774	0.00219436	1.47514e-08	0.000184372	0.760001	422218	FALSE	TRUE	7.61641e-05	32.1602
131	rs2787374	TV	THA	T	C	0.012493	-0.000234263	0.407789	0.411816	0.00219413	1.24222e-08	0.000183955	0.2	422218	FALSE	TRUE	7.53834e-05	31.8305
132	rs28457808	TV	THA	C	G	0.0165953	-0.000290951	0.837433	0.836897	0.00293406	1.54863e-08	0.000246188	0.24	422218	FALSE	TRUE	7.49864e-05	31.6628
133	rs28971796	TV	THA	A	G	0.014827	-1.26774e-06	0.378365	0.379559	0.0024757	2.11118e-09	0.00020759	1	422218	FALSE	TRUE	0.000103415	43.6679
134	rs303753	TV	THA	G	A	-0.0144597	0.000345609	0.652948	0.653624	0.00229051	2.73901e-10	0.00019231	0.0719996	422218	FALSE	TRUE	9.47593e-05	40.0127
135	rs34224261	TV	THA	G	C	-0.0175417	-0.000390483	0.469443	0.47221	0.00215973	4.57911e-16	0.000181773	0.032	422218	TRUE	FALSE	0.000153281	64.7276
136	rs35080497	TV	THA	C	T	-0.0131251	-0.000344422	0.666478	0.666376	0.00229107	1.01139e-08	0.000192562	0.0739997	422218	FALSE	TRUE	7.65853e-05	32.338
137	rs35574015	TV	THA	T	C	-0.0131592	-0.000229127	0.705846	0.705207	0.00237523	3.02162e-08	0.000199137	0.25	422218	FALSE	TRUE	7.19074e-05	30.3626
138	rs374722	TV	THA	G	A	0.0244932	8.4122e-05	0.150476	0.150437	0.0030238	5.48965e-16	0.000254907	0.74	422218	FALSE	TRUE	0.000153378	64.7687
139	rs3754970	TV	THA	T	C	-0.014997	4.27451e-05	0.495822	0.497695	0.0021699	4.79967e-12	0.000182603	0.81	422218	FALSE	TRUE	0.000112447	47.4823
140	rs3796386	TV	THA	G	A	-0.0261712	-0.000380172	0.571888	0.574841	0.0021795	3.22974e-33	0.000183409	0.0379997	422218	FALSE	TRUE	0.000335387	141.653
141	rs405797	TV	THA	T	A	-0.0148849	-0.000150113	0.246793	0.249101	0.00250575	2.84506e-09	0.000209704	0.47	422218	FALSE	TRUE	8.237e-05	34.7808
142	rs42210	TV	THA	G	C	-0.0138517	0.000372079	0.289169	0.289227	0.00239536	7.35017e-09	0.000201467	0.0649995	422218	FALSE	TRUE	7.88777e-05	33.3061
143	rs4334769	TV	THA	G	T	0.0121315	0.000172129	0.473922	0.475069	0.00216621	2.13939e-08	0.000181957	0.34	422218	FALSE	TRUE	7.33865e-05	30.9872
144	rs4382592	TV	THA	T	G	0.0136721	-0.000276895	0.301425	0.300982	0.00235776	6.68044e-09	0.000198048	0.16	422218	FALSE	TRUE	7.87214e-05	33.24
145	rs4435081	TV	THA	C	T	0.0121101	-0.000126641	0.529508	0.528627	0.00216745	2.30684e-08	0.000181987	0.49	422218	FALSE	TRUE	7.30719e-05	30.8544
146	rs4523073	TV	THA	A	G	-0.0137517	-9.9569e-05	0.591077	0.591933	0.00221114	4.9944e-10	0.000185532	0.59	422218	FALSE	TRUE	9.14173e-05	38.6014
147	rs457335	TV	THA	A	G	0.0150723	0.000221153	0.226746	0.226705	0.00258159	5.27112e-09	0.000216534	0.31	422218	FALSE	TRUE	7.96619e-05	33.6372
148	rs4577309	TV	THA	A	G	0.0160037	0.000226224	0.468698	0.466338	0.00216796	1.56027e-13	0.000182494	0.22	422218	FALSE	TRUE	0.000127557	53.8636
149	rs4675246	TV	THA	G	T	-0.0148496	-0.000283959	0.796922	0.799899	0.00267587	2.86574e-08	0.000226495	0.21	422218	FALSE	TRUE	7.13737e-05	30.1373
150	rs4775373	TV	THA	T	C	0.0132229	0.000267737	0.361442	0.362	0.00225713	4.67685e-09	0.00018933	0.16	422218	FALSE	TRUE	8.07091e-05	34.0794
151	rs4810315	TV	THA	G	A	-0.0128121	0.000134308	0.668214	0.668294	0.00230486	2.71741e-08	0.000193317	0.49	422218	FALSE	TRUE	7.27854e-05	30.7334
152	rs4845364	TV	THA	A	G	-0.0153008	-0.000226123	0.495003	0.492799	0.00215604	1.27758e-12	0.000181406	0.21	422218	FALSE	TRUE	0.000117046	49.4243
153	rs4847408	TV	THA	G	C	0.0126824	0.000265685	0.350083	0.350181	0.00225745	1.93158e-08	0.000190098	0.16	422218	FALSE	TRUE	7.31917e-05	30.905
154	rs4937842	TV	THA	G	C	-0.0128044	-0.000174913	0.633634	0.632648	0.00225644	1.39011e-08	0.000189533	0.36	422218	FALSE	TRUE	7.61206e-05	32.1418
155	rs4950109	TV	THA	T	C	-0.012789	0.000101249	0.38102	0.387936	0.00222498	9.03497e-09	0.000186528	0.59	422218	FALSE	TRUE	7.71485e-05	32.5758
156	rs4973576	TV	THA	C	A	-0.0145232	7.41793e-05	0.298072	0.297229	0.00237947	1.03742e-09	0.000200529	0.709999	422218	FALSE	TRUE	8.82609e-05	37.2685
157	rs55700114	TV	THA	G	A	-0.014333	0.000186877	0.712746	0.709714	0.00239284	2.09901e-09	0.000200084	0.35	422218	FALSE	TRUE	8.41211e-05	35.5203
158	rs55909997	TV	THA	G	A	-0.0135532	-0.000314475	0.650384	0.657757	0.00227041	2.3799e-09	0.000192331	0.1	422218	FALSE	TRUE	8.35362e-05	35.2733
159	rs56291505	TV	THA	A	G	-0.0135002	-2.8856e-05	0.719723	0.716688	0.00241334	2.2191e-08	0.000202449	0.89	422218	FALSE	TRUE	7.35298e-05	31.0477
160	rs56858768	TV	THA	G	A	-0.0148792	0.000265281	0.700762	0.703163	0.00236956	3.40081e-10	0.000199308	0.18	422218	FALSE	TRUE	9.28488e-05	39.2059
161	rs57585211	TV	THA	T	G	-0.0167329	-0.000445664	0.826832	0.827635	0.00285006	4.32993e-09	0.000240121	0.0629999	422218	FALSE	TRUE	8.01784e-05	33.8553
162	rs6131281	TV	THA	C	T	0.0160808	-0.000290238	0.596509	0.597017	0.00220553	3.07372e-13	0.000185241	0.12	422218	FALSE	TRUE	0.000124479	52.5636
163	rs61331678	TV	THA	G	C	0.0150461	-6.14525e-05	0.567932	0.569094	0.00218746	6.05528e-12	0.000183592	0.74	422218	TRUE	FALSE	0.000111103	46.9147
164	rs6141814	TV	THA	C	A	-0.0135023	-3.38365e-05	0.613455	0.613239	0.00222588	1.31094e-09	0.00018667	0.86	422218	FALSE	TRUE	8.64626e-05	36.509
165	rs62151809	TV	THA	C	T	-0.015683	-0.000267972	0.545444	0.547858	0.00217376	5.40578e-13	0.000183081	0.14	422218	FALSE	TRUE	0.000121962	51.5007
166	rs62471080	TV	THA	G	C	-0.0127843	-0.000183506	0.540782	0.540194	0.00216732	3.66449e-09	0.000182148	0.31	422218	TRUE	FALSE	8.11755e-05	34.2764
167	rs62641636	TV	THA	A	G	0.0144237	9.46665e-05	0.691839	0.690241	0.00233911	6.98977e-10	0.000196722	0.630001	422218	FALSE	TRUE	8.87087e-05	37.4575
168	rs6472942	TV	THA	T	C	-0.0131633	-0.000219255	0.568486	0.56722	0.00218761	1.77453e-09	0.000183774	0.23	422218	FALSE	TRUE	8.50108e-05	35.896
169	rs6673341	TV	THA	T	G	-0.014513	0.000170878	0.465333	0.465339	0.0021693	2.22902e-11	0.000182591	0.35	422218	FALSE	TRUE	0.000104807	44.256
170	rs66852340	TV	THA	C	T	-0.0177896	0.00016942	0.775527	0.77369	0.00260074	7.90788e-12	0.000217121	0.44	422218	FALSE	TRUE	0.000110185	46.5271
171	rs6754968	TV	THA	G	A	-0.0141916	-0.000173362	0.65273	0.654808	0.00226549	3.7462e-10	0.00019099	0.36	422218	FALSE	TRUE	9.13048e-05	38.5539
172	rs6797840	TV	THA	A	C	-0.0161032	-0.000449342	0.455899	0.457201	0.00218412	1.67012e-13	0.000183708	0.0140001	422218	FALSE	TRUE	0.000128648	54.3242
173	rs6825241	TV	THA	C	A	-0.0169583	1.073e-05	0.536204	0.537477	0.00216609	4.91799e-15	0.000181943	0.95	422218	FALSE	TRUE	0.000143038	60.4016
174	rs6850494	TV	THA	A	C	-0.0143297	-0.000312319	0.615571	0.613994	0.00222236	1.13362e-10	0.000186619	0.0940005	422218	FALSE	TRUE	9.71848e-05	41.037
175	rs6905544	TV	THA	A	G	-0.0189935	-0.000126543	0.398622	0.398274	0.00221031	8.46254e-18	0.000185753	0.5	422218	FALSE	TRUE	0.000172961	73.0396
176	rs6973656	TV	THA	A	G	-0.0134657	0.000160338	0.603264	0.603048	0.00220552	1.02509e-09	0.000185346	0.39	422218	FALSE	TRUE	8.67954e-05	36.6496
177	rs6996198	TV	THA	C	T	-0.0163982	-0.000262539	0.84333	0.843576	0.00297381	3.50359e-08	0.000250017	0.29	422218	FALSE	TRUE	7.10568e-05	30.0035
178	rs7043521	TV	THA	A	T	0.0142704	-0.00024239	0.430653	0.430295	0.00218468	6.48832e-11	0.000183429	0.19	422218	TRUE	FALSE	9.98635e-05	42.1682
179	rs707919	TV	THA	A	G	-0.0135181	0.000172792	0.716836	0.713395	0.00239816	1.73176e-08	0.000200529	0.39	422218	FALSE	TRUE	7.41855e-05	31.3246
180	rs7089973	TV	THA	C	A	-0.013355	9.45267e-05	0.6186	0.620185	0.00223661	2.35673e-09	0.000187902	0.61	422218	FALSE	TRUE	8.41605e-05	35.5369
181	rs7157001	TV	THA	A	G	-0.0139661	0.000367914	0.743872	0.743559	0.00249846	2.27222e-08	0.000209589	0.0790005	422218	FALSE	TRUE	7.43251e-05	31.3836
182	rs71658797	TV	THA	T	A	-0.0203521	-0.000143007	0.876571	0.879188	0.00329198	6.31631e-10	0.000279118	0.61	422218	FALSE	TRUE	8.96299e-05	37.8466
183	rs7184800	TV	THA	G	A	0.0168167	6.00168e-05	0.696784	0.696672	0.00234935	8.18492e-13	0.000197236	0.760001	422218	FALSE	TRUE	0.000119498	50.4601
184	rs7189927	TV	THA	T	C	0.0149741	-0.000101278	0.355786	0.352982	0.00225865	3.36442e-11	0.000189714	0.59	422218	FALSE	TRUE	0.000102785	43.402
185	rs7248205	TV	THA	C	T	0.0139253	-0.000218898	0.397614	0.399746	0.00221689	3.35414e-10	0.00018575	0.24	422218	FALSE	TRUE	9.28914e-05	39.2239
186	rs72781699	TV	THA	G	A	-0.0186804	-0.000292396	0.797367	0.797915	0.00267802	3.04889e-12	0.000225895	0.2	422218	FALSE	TRUE	0.000112764	47.6162
187	rs72828890	TV	THA	C	T	0.0192918	-0.000132284	0.869256	0.872298	0.00329837	4.94867e-09	0.000280209	0.64	422218	FALSE	TRUE	8.45951e-05	35.7204
188	rs72834698	TV	THA	G	A	0.0226559	3.20953e-05	0.858074	0.857603	0.0031007	2.73773e-13	0.00026028	0.9	422218	FALSE	TRUE	0.00012502	52.792
189	rs749056	TV	THA	T	G	0.0159242	-8.75136e-05	0.694179	0.695317	0.00234671	1.15481e-11	0.000197717	0.66	422218	FALSE	TRUE	0.000107667	45.4638
190	rs749671	TV	THA	G	A	0.015654	3.23236e-05	0.62863	0.627713	0.00223821	2.67192e-12	0.000187566	0.86	422218	FALSE	TRUE	0.000114415	48.3133
191	rs7564130	TV	THA	T	C	-0.0149864	-0.000174064	0.640601	0.639569	0.00225071	2.76597e-11	0.000189415	0.36	422218	FALSE	TRUE	0.000103416	43.6685
192	rs7693082	TV	THA	G	C	0.0150716	1.43641e-05	0.299686	0.298555	0.00235845	1.65378e-10	0.000198387	0.94	422218	FALSE	TRUE	9.53472e-05	40.261
193	rs7700107	TV	THA	A	C	-0.0210603	5.00357e-05	0.862543	0.861251	0.00313788	1.92458e-11	0.000262582	0.85	422218	FALSE	TRUE	0.000105174	44.4106
194	rs7716447	TV	THA	A	G	-0.0133844	8.54435e-05	0.639406	0.632934	0.00226863	3.64004e-09	0.000188319	0.649999	422218	FALSE	TRUE	8.26082e-05	34.8814
195	rs7834121	TV	THA	G	T	-0.0139595	0.000239363	0.504369	0.502676	0.00216371	1.10639e-10	0.000181818	0.19	422218	FALSE	TRUE	9.74264e-05	41.139
196	rs7865801	TV	THA	G	A	0.0127451	5.8549e-05	0.367473	0.370727	0.00226247	1.76826e-08	0.000189656	0.760001	422218	FALSE	TRUE	7.55129e-05	31.8852
197	rs7991062	TV	THA	C	G	-0.0177381	0.000159446	0.658663	0.661015	0.00228727	8.82458e-15	0.000192151	0.41	422218	FALSE	TRUE	0.000141479	59.743
198	rs801733	TV	THA	A	C	0.0168585	-9.09704e-05	0.641215	0.642043	0.00225323	7.32412e-14	0.000189344	0.630001	422218	FALSE	TRUE	0.000130769	55.2201
199	rs8043253	TV	THA	C	T	-0.0120657	6.60168e-05	0.572917	0.572036	0.00218665	3.43089e-08	0.000183538	0.719999	422218	FALSE	TRUE	7.12425e-05	30.0819
200	rs870151	TV	THA	T	A	-0.0156288	-0.000140509	0.527632	0.528309	0.00218652	8.81819e-13	0.000183657	0.44	422218	TRUE	FALSE	0.000121757	51.4139
201	rs8756	TV	THA	C	A	-0.0134501	0.000289477	0.484619	0.482379	0.00216618	5.32777e-10	0.000181792	0.11	422218	FALSE	TRUE	9.0367e-05	38.1578
202	rs9326862	TV	THA	A	T	0.0120385	-2.00985e-05	0.467982	0.468975	0.00216285	2.606e-08	0.000181842	0.91	422218	TRUE	FALSE	7.21656e-05	30.4717
203	rs9362612	TV	THA	T	A	0.0124319	-0.000125684	0.586022	0.586528	0.00219522	1.48603e-08	0.000184329	0.5	422218	FALSE	TRUE	7.49888e-05	31.6638
204	rs9471333	TV	THA	C	T	0.0131038	-5.23275e-05	0.450187	0.447444	0.00216935	1.53707e-09	0.000182386	0.77	422218	FALSE	TRUE	8.50026e-05	35.8925
205	rs9563168	TV	THA	G	A	0.0175868	-0.000247111	0.791482	0.789761	0.00266741	4.30411e-11	0.000223139	0.27	422218	FALSE	TRUE	0.000102091	43.1089
206	rs9569734	TV	THA	A	G	0.0188846	-0.000429216	0.843521	0.870282	0.00300692	3.37747e-10	0.000270392	0.11	422218	FALSE	TRUE	9.41451e-05	39.7533
207	rs973734	TV	THA	C	A	0.0170761	-0.00015575	0.151603	0.151247	0.00301339	1.45539e-08	0.000253445	0.54	422218	FALSE	TRUE	7.50092e-05	31.6724
208	rs9834970	TV	THA	T	C	0.0127684	0.000103433	0.501031	0.501787	0.00215775	3.26951e-09	0.000181269	0.57	422218	FALSE	TRUE	8.15157e-05	34.42
209	rs984409	TV	THA	G	A	-0.0148683	0.00021689	0.363032	0.36053	0.00225294	4.12519e-11	0.00018984	0.25	422218	FALSE	TRUE	0.000102239	43.1712
210	rs9867121	TV	THA	C	A	0.0194994	7.06871e-05	0.817728	0.815433	0.00280905	3.87587e-12	0.000235107	0.760001	422218	FALSE	TRUE	0.000113345	47.8614
211	rs9902312	TV	THA	T	C	0.0153237	-0.00024437	0.683148	0.681937	0.00232706	4.54872e-11	0.000195018	0.21	422218	FALSE	TRUE	0.000101655	42.9247
212	rs9964724	TV	THA	C	T	0.0176465	-0.000115862	0.317881	0.318251	0.00232664	3.33662e-14	0.000195102	0.55	422218	FALSE	TRUE	0.000135043	57.025
213	rs10208088	Computer use	THA	C	T	0.0131026	-0.000205933	0.418634	0.419936	0.00223225	4.36629e-09	0.000184182	0.26	397641	FALSE	TRUE	8.35659e-05	33.2318
214	rs10754920	Computer use	THA	C	G	0.0202406	3.03873e-05	0.112332	0.114246	0.00349047	6.6784e-09	0.000285985	0.92	397641	FALSE	TRUE	8.17016e-05	32.4904
215	rs11274218	Computer use	THA	C	T	-0.013751	0.000248439	0.610785	0.594348	0.00230764	2.53939e-09	0.000185042	0.18	397641	FALSE	TRUE	8.99035e-05	35.7523
216	rs113851275	Computer use	THA	G	A	-0.0209442	3.91809e-05	0.891576	0.892414	0.00353742	3.20465e-09	0.000292769	0.89	397641	FALSE	TRUE	8.48089e-05	33.7262
217	rs11708955	Computer use	THA	T	C	-0.0157497	0.000371619	0.694765	0.695201	0.00238749	4.20238e-11	0.000197036	0.0589997	397641	FALSE	TRUE	0.000105208	41.839
218	rs11749912	Computer use	THA	A	G	0.0139203	0.000271914	0.422554	0.425534	0.00223731	4.91197e-10	0.000184406	0.14	397641	FALSE	TRUE	9.45629e-05	37.6055
219	rs12145677	Computer use	THA	G	A	-0.0170774	-0.000113005	0.701536	0.702605	0.00240509	1.24284e-12	0.000198798	0.57	397641	FALSE	TRUE	0.000122128	48.5688
220	rs12603813	Computer use	THA	T	C	0.014406	-0.000280058	0.746078	0.746559	0.00253374	1.30304e-08	0.000209183	0.18	397641	FALSE	TRUE	7.86324e-05	31.2698
221	rs12706626	Computer use	THA	G	A	-0.012866	0.000391875	0.617451	0.616692	0.00226649	1.37383e-08	0.000186874	0.0359998	397641	FALSE	TRUE	7.82e-05	31.0978
222	rs12874776	Computer use	THA	C	A	-0.0233491	-0.000406689	0.893475	0.890166	0.00359184	8.00025e-11	0.000290876	0.16	397641	FALSE	TRUE	0.000103778	41.2704
223	rs13262595	Computer use	THA	A	G	-0.0157346	-3.5045e-05	0.440345	0.439019	0.00221517	1.21979e-12	0.000182827	0.85	397641	FALSE	TRUE	0.000122027	48.5285
224	rs136553	Computer use	THA	C	T	-0.0152252	0.000111295	0.624196	0.623746	0.00227739	2.30338e-11	0.00018757	0.55	397641	FALSE	TRUE	0.000108752	43.2489
225	rs1448355	Computer use	THA	C	T	-0.0146118	-0.00012189	0.381282	0.381557	0.00227388	1.31063e-10	0.000187605	0.52	397641	FALSE	TRUE	0.000100734	40.0598
226	rs1469249	Computer use	THA	G	A	0.0155576	-0.000162731	0.788564	0.789033	0.00271086	9.52425e-09	0.000223623	0.47	397641	FALSE	TRUE	8.07107e-05	32.0963
227	rs150254595	Computer use	THA	G	A	0.0158698	-9.98525e-06	0.822715	0.825759	0.00288134	3.63378e-08	0.000238932	0.97	397641	FALSE	TRUE	7.34673e-05	29.2156
228	rs162894	Computer use	THA	T	G	0.0133847	0.000108809	0.332139	0.332978	0.00234032	1.07042e-08	0.000193017	0.57	397641	FALSE	TRUE	7.94792e-05	31.6065
229	rs166835	Computer use	THA	C	T	0.0131356	0.000461496	0.443342	0.443238	0.00222179	3.3763e-09	0.00018323	0.012	397641	FALSE	TRUE	8.51642e-05	33.8675
230	rs2068625	Computer use	THA	T	C	-0.0158375	2.87188e-05	0.302374	0.301099	0.00239755	3.95639e-11	0.000197996	0.88	397641	FALSE	TRUE	0.000105821	42.0829
231	rs206965	Computer use	THA	T	C	0.0156007	-0.000190328	0.206729	0.20857	0.00271472	9.09983e-09	0.000223169	0.39	397641	FALSE	TRUE	7.98254e-05	31.7442
232	rs2220599	Computer use	THA	C	G	-0.0160514	-0.000189296	0.632986	0.631475	0.00229019	2.40434e-12	0.000188789	0.32	397641	FALSE	TRUE	0.000119711	47.6073
233	rs2345941	Computer use	THA	A	G	0.014647	0.000275338	0.550313	0.549605	0.00221726	3.95107e-11	0.000182933	0.13	397641	FALSE	TRUE	0.000106181	42.2263
234	rs2734849	Computer use	THA	A	G	-0.0135145	-0.000409834	0.491453	0.49178	0.00220049	8.17012e-10	0.000181512	0.0239999	397641	FALSE	TRUE	9.12942e-05	36.3054
235	rs2748985	Computer use	THA	T	C	-0.0153444	-0.000198935	0.454667	0.455819	0.00221274	4.07459e-12	0.000182576	0.28	397641	FALSE	TRUE	0.000116758	46.4328
236	rs35933007	Computer use	THA	G	A	-0.0151917	0.000398142	0.771615	0.772397	0.00264445	9.20577e-09	0.00021834	0.0680002	397641	FALSE	TRUE	8.13413e-05	32.3471
237	rs3944151	Computer use	THA	A	G	0.0136733	-0.000287356	0.275088	0.274926	0.00246948	3.07846e-08	0.000203631	0.16	397641	FALSE	TRUE	7.45648e-05	29.6521
238	rs4702	Computer use	THA	G	A	0.0121782	0.000176497	0.443547	0.443555	0.00221469	3.82323e-08	0.000182603	0.33	397641	FALSE	TRUE	7.3209e-05	29.1129
239	rs4977839	Computer use	THA	G	A	-0.0199181	-0.000142497	0.584465	0.584339	0.00223302	4.67116e-19	0.000184209	0.44	397641	FALSE	TRUE	0.000192705	76.6416
240	rs55772938	Computer use	THA	A	G	-0.0151223	-8.07413e-05	0.704749	0.70387	0.00241703	3.93555e-10	0.000199188	0.69	397641	FALSE	TRUE	9.51681e-05	37.8462
241	rs6129084	Computer use	THA	A	T	-0.0140927	-0.00016449	0.358909	0.359038	0.00230251	9.32345e-10	0.000189916	0.39	397641	FALSE	TRUE	9.1395e-05	36.3455
242	rs6498759	Computer use	THA	T	C	0.0132648	-0.000207675	0.309602	0.31023	0.0023861	2.71019e-08	0.000196706	0.29	397641	FALSE	TRUE	7.52202e-05	29.9127
243	rs66643547	Computer use	THA	C	T	-0.0153853	-0.000305026	0.647284	0.647381	0.00231818	3.20563e-11	0.000191154	0.11	397641	FALSE	TRUE	0.000108084	42.9831
244	rs6744254	Computer use	THA	C	T	-0.0159012	-5.83688e-05	0.47126	0.47174	0.00220373	5.37028e-13	0.0001819	0.75	397641	FALSE	TRUE	0.000126006	50.1114
245	rs6774533	Computer use	THA	C	T	-0.0149436	-5.65894e-05	0.294245	0.296592	0.00245831	1.21078e-09	0.000202492	0.780001	397641	FALSE	TRUE	9.27478e-05	36.8836
246	rs6857629	Computer use	THA	G	A	0.0153859	0.0004063	0.755067	0.75443	0.00256016	1.85819e-09	0.000211103	0.0539995	397641	FALSE	TRUE	8.75606e-05	34.8205
247	rs6935828	Computer use	THA	C	T	-0.0121206	0.000128112	0.446483	0.444188	0.00221282	4.31511e-08	0.00018263	0.48	397641	FALSE	TRUE	7.2613e-05	28.8758
248	rs7020477	Computer use	THA	A	G	0.0142337	-0.00027792	0.73466	0.733068	0.00249819	1.21502e-08	0.000205632	0.18	397641	FALSE	TRUE	7.89868e-05	31.4107
249	rs7209653	Computer use	THA	T	C	0.0156381	-0.000117581	0.704497	0.704574	0.00241261	9.06237e-11	0.000198937	0.55	397641	FALSE	TRUE	0.000101821	40.4923
250	rs7288455	Computer use	THA	A	G	0.013109	-0.000209937	0.435739	0.433825	0.00222709	3.9528e-09	0.000183447	0.25	397641	FALSE	TRUE	8.45037e-05	33.6048
251	rs73578186	Computer use	THA	C	T	0.0149904	-9.94478e-05	0.675347	0.675965	0.00236483	2.31425e-10	0.000195084	0.61	397641	FALSE	TRUE	9.85378e-05	39.1863
252	rs7526456	Computer use	THA	T	C	-0.0127019	-0.000138612	0.412786	0.411558	0.00223004	1.22782e-08	0.000184177	0.450001	397641	FALSE	TRUE	7.82148e-05	31.1037
253	rs78082503	Computer use	THA	G	C	-0.0153586	-7.0529e-06	0.785826	0.784271	0.00268761	1.09966e-08	0.000221167	0.97	397641	FALSE	TRUE	7.94011e-05	31.5755
254	rs784256	Computer use	THA	G	A	0.0185078	-5.4084e-05	0.188026	0.188233	0.00283011	6.16817e-11	0.000233353	0.82	397641	FALSE	TRUE	0.000104592	41.5943
255	rs9372625	Computer use	THA	G	A	-0.0183911	6.54203e-05	0.61853	0.618302	0.00227197	5.73674e-16	0.000187351	0.73	397641	FALSE	TRUE	0.000159612	63.4782
256	rs9477970	Computer use	THA	T	A	-0.0160441	-0.00010405	0.808462	0.809633	0.00280044	1.00944e-08	0.000231556	0.649999	397641	FALSE	TRUE	7.97215e-05	31.7029
257	rs10186876	Driving	THA	A	G	0.0144048	-1.96541e-05	0.360301	0.361561	0.00233801	7.22245e-10	0.00018993	0.92	397315	FALSE	TRUE	9.56501e-05	38.0067
258	rs1198575	Driving	THA	T	C	0.0189685	-9.7872e-05	0.193184	0.192927	0.00282745	1.96372e-11	0.0002307	0.67	397315	FALSE	TRUE	0.000112161	44.568
259	rs4765541	Driving	THA	T	C	0.0137597	-2.0536e-05	0.664081	0.66242	0.00235511	5.14271e-09	0.000191817	0.91	397315	FALSE	TRUE	8.44702e-05	33.5639
260	rs6012558	Driving	THA	G	A	0.0144779	3.30228e-06	0.578449	0.579356	0.00226377	1.60042e-10	0.000184707	0.99	397315	FALSE	TRUE	0.000102225	40.6194
261	rs9840902	Driving	THA	G	A	-0.0148575	0.000125293	0.781431	0.774177	0.00271642	4.51269e-08	0.00021699	0.56	397315	FALSE	TRUE	7.54051e-05	29.9617
