# Supplementary material for: Causal effect of physical activity and sedentary behaviors on the risk of osteoarthritis: a univariate and multivariate Mendelian randomization study
Source: Sci Rep. 2023 Nov 8;13:19410. doi: 10.1038/s41598-023-46984-2 (PMC10632381; doi:10.1038/s41598-023-46984-2)
Supplement: Supplementary file 2 — Supplementary Information 2. [file 41598_2023_46984_MOESM2_ESM.xlsx]

## Sheet: Table S6
Table S6. The results of all causal estimates between PA/SBs and OA/total joint arthroplasty.
Exposure	Outcome	Nsnp	IVW method			Weighted median method		MR Egger method
			OR (95%CI)	Pval	qval	OR (95%CI)	Pval	OR (95%CI)	Pval
Light DIY	Overall OA	12	0.319(0.158-0.646)	0.001	0.0106564	0.377(0.156-0.906)	0.029	0.237(0.021-2.654)	0.26
Heavy DIY	Overall OA	18	0.321(0.128-0.602)	0.024	0.0985455	0.321(0.179-0.761)	0.009	0.047(0.006-3.713)	0.142
Walking for pleasure	Overall OA	20	0.869(0.702-1.042)	0.003	0.0164	0.872(0.730-1.049)	0.469	1.061(0.761-1.480)	0.736
Strenuous sports	Overall OA	6	0.154(0.024-1.533)	0.382	0.727619	0.493(0.030-1.565)	0.477	0.699(0.147-3.325)	0.657
Other exercises	Overall OA	15	0.662(0.164-2.667)	0.562	0.781818	0.867(0.211-8.839)	0.742	0.919(0.003-14.845)	0.816
Television watching	Overall OA	151	1.988(1.637-2.413)	3.59757e-12	1.44e-10	1.937(1.476-2.543)	1.89795e-06	4.924(2.041-11.879)	0.000519364
Using computer	Overall OA	47	0.801(0.512-1.254)	0.332	0.727	0.792(0.470-1.335)	0.382	0.463(0.025-8.385)	0.605
Driving	Overall OA	5	1.059(0.303-3.689)	0.928	0.934	1.124(0.268-4.700)	0.872	47.205(0.610-314.738)	0.161
Light DIY	Knee OA	12	0.258 (0.116-0.570)	0.00081855	0.008	0.288(0.096-0.861)	0.025	0.785(0.042-14.528)	0.874
Heavy DIY	Knee OA	18	0.509(0.206-1.257)	0.143	0.359	0.506(0.122-2.239)	0.554	0.110(0.007-39.067)	0.504
Walking for pleasure	Knee OA	20	0.136(0.059-0.318)	4.24351e-06	5.65e-05	0.210(0.075-0.587)	0.00292145	0.010(0.008-1.369)	0.449438
Strenuous sports	Knee OA	6	0.946(0.793-1.128)	0.538	0.781	0.969(0.753-1.245)	0.806	0.710(0.347-1.449)	0.356
Other exercises	Knee OA	15	0.527(0.129-2.146)	0.372	0.727	0.530(0.194-1.939)	0.302	0.439(0.011-101.897)	0.5443
Television watching	Knee OA	151	1.637(1.396-1.920)	1.33487e-09	2.66e-08	1.580(1.334-1.872)	1.17606e-07	2.616(1.255-5.450)	0.0111987
Using computer	Knee OA	47	0.716(0.543-0.943)	0.017	0.0755	0.770(0.567-1.045)	0.094	0.081(0.015-0.444)	0.005
Driving	Knee OA	5	1.256(0.620-2.544)	0.526	0.781	1.195(0.503-2.836)	0.686	86.056(1.406-581.823)	0.128
Light DIY	Hip OA	12	0.662(0.283-1.712)	0.536	0.781	0.921(0.201-2.019)	0.753	0.171(0.009-0.504)	0.171
Heavy DIY	Hip OA	18	0.258(0.099-0.862)	0.027	0.0985455	0.587(0.143-2.409)	0.259	35.019(0.003-3.306)	0.381
Walking for pleasure	Hip OA	20	1.049(0.946-1.162)	0.361	0.727619	0.998(0.938-1.061)	0.652	1.313(0.845-2.042)	0.271
Strenuous sports	Hip OA	6	1.377(1.009-1.879)	0.643	0.781818	1.337(1.002-1.783)	0.517	1.514(0.417-5.497)	0.533
Other exercises	Hip OA	15	1.267(0.461-3.475)	0.645	0.781818	2.029(0.538-7.651)	0.296	1.114(0.008-149.545)	0.966
Television watching	Hip OA	151	1.318(1.110-1.565)	0.001	0.0106564	1.199(0.973-1.478)	0.036	1.167(0.527-2.584)	0.703
Using computer	Hip OA	47	1.011(0.761-1.344)	0.934	0.934	1.152(0.800-1.660)	0.444	2.002(0.312-12.837)	0.467
Driving	Hip OA	5	0.811(0.380-1.726)	0.586	0.781818	0.728(0.278-1.901)	0.517	85.803(0.109-674.126)	0.281
Light DIY	TKA	12	0.894(0.793-1.015)	0.142	0.359081	0.995(0.931-1.018)	0.355	0.991(0.963-1.329)	0.316
Heavy DIY	TKA	17	0.992(0.969-1.016)	0.521	0.781818	0.997(0.970-1.024)	0.833	0.998(0.803-1.241)	0.989
Walking for pleasure	TKA	20	0.981(0.929-1.001)	0.132	0.359081	0.983(0.949-1.001)	0.411	0.986(0.974-1.051)	0.391
Strenuous sports	TKA	6	0.984(0.976-1.005)	0.612	0.781818	0.971(0.946-1.007)	0.512	0.973(0.940-1.007)	0.141
Other exercises	TKA	15	0.994(0.964-1.024)	0.709	0.834118	1.000(0.971-1.029)	0.975	1.076(0.902-1.284)	0.431
Television watching	TKA	147	1.104(1.001-1.207)	0.004	0.02	1.002(0.998-1.007)	0.179	1.011(0.991-1.028)	0.279
Using computer	TKA	47	0.999(0.993-1.013)	0.815	0.881081	1.000(0.994-1.011)	0.678	0.972(0.931-1.01)	0.199
Driving	TKA	5	1.011(0.991-1.031)	0.496	0.781818	1.011(0.991-1.031)	0.305	1.091(0.912-1.031)	0.422
Light DIY	THA	12	0.983(0.966-1.008)	0.154	0.362353	0.973(0.946-1.018)	0.502	0.984(0.962-1.007)	0.208
Heavy DIY	THA	17	0.989(0.974-1.016)	0.918	0.934	0.996(0.977-1.016)	0.749	0.974(0.851-1.115)	0.723
Walking for pleasure	THA	20	1.001(0.991-1.134)	0.141	0.359081	1.001(0.991-1.111)	0.762	1.001(0.991-1.100)	0.483
Strenuous sports	THA	6	1.000(0.993-1.015)	0.134	0.359081	1.000(0.991-1.021)	0.367	1.000(0.991-1.031)	0.56
Other exercises	THA	15	0.997(0.983-1.012)	0.784	0.871111	0.999(0.979-1.019)	0.951	1.023(0.938-1.115)	0.615
Television watching	THA	135	1.000(0.998-1.002)	0.756	0.864	0.999(0.996-1.002)	0.662	1.004(0.990-1.017)	0.577
Using computer	THA	47	1.001(0.996-1.012)	0.632	0.781818	1.002(0.996-1.012)	0.458	1.013(0.980-1.047)	0.423
Driving	THA	5	0.996(0.985-1.012)	0.599	0.781818	0.998(0.985-1.012)	0.827	0.984(0.886-1.091)	0.782
PA, physical activity; SBs, sedentary behaviors; OA, Osteoarthritis; TKA, total knee arthroplasty; THA, total hip arthroplasty.

## Sheet: Table S7
Table S7. Summary data of sensitivity analysis of all the MR assumptions between PA/SBs and OA/total joint arthroplasty.
Exposure	Outcome	Nsnp	Cochran's Q test		MR-Egger regression		MR PRESSO
			Q	P value	Egger intercept	P value	Global.Test.RSSobs	P value
Light DIY	Overall OA	12	22.964	0.191	0.008	0.141	25.886	0.341
Heavy DIY	Overall OA	18	6.289	0.391	-0.034	0.462	8.842	0.392
Walking for pleasure	Overall OA	20	50.437	1.18535e-08	-0.001	0.343	71.158	0.124
Strenuous sports	Overall OA	6	49.505	0.002	-0.002	0.882	17.513	0.893
Other exercises	Overall OA	15	14.516	0.268	0.001	0.959	22.042	0.133
Television watching	Overall OA	151	248.971	6.86111e-07	0.002	0.758	26.437	0.112
Using computer	Overall OA	47	62.233	0.055	-0.011	0.471	64.891	0.057
Light DIY	Overall OA	12	2.963	0.563	-0.071	0.261	4.898	0.573
Light DIY	Knee OA	12	22.102	0.481	0.002	0.451	24.778	0.597
Heavy DIY	Knee OA	18	7.665	0.263	0.047	0.137	10.312	0.298
Walking for pleasure	Knee OA	20	13.583	0.226	0.004	0.602	18.366	0.316
Strenuous sports	Knee OA	6	39.412	0.038	0.011	0.599	42.634	0.053
Other exercises	Knee OA	15	12.522	0.325	0.011	0.716	26.698	0.191
Television watching	Knee OA	151	174.243	0.085	-0.012	0.143	19.671	0.149
Using computer	Knee OA	47	81.705	0.000669861	0.008	0.708	85.422	0.001
Driving	Knee OA	5	6.076	0.193	-0.128	0.161	9.855	0.234
Light DIY	hip OA	12	29.139	0.152	0.032	0.222	32.664	0.152
Heavy DIY	hip OA	18	7.319	0.292	-0.032	0.411	10.051	0.317
Walking for pleasure	hip OA	20	6.087	0.297	-0.007	0.442	8.573	0.326
Strenuous sports	hip OA	6	23.907	0.524	0.007	0.424	25.716	0.538
Other exercises	hip OA	15	44.187	1.41904e-05	-0.012	0.421	63.769	0.0003
Television watching	hip OA	151	339.638	9.86083e-17	-0.007	0.201	35.474	0.071
Using computer	hip OA	47	92.813	5.30591e-05	0.033	0.014	96.634	0.001
Driving	hip OA	5	5.548	0.235	-0.082	0.137	8.921	0.285
Heavy DIY	TKA	18	20.397	0.085	-0.001	0.363	23.575	0.092
Walking for pleasure	TKA	20	8.936	0.177	-5.736e-05	0.957	12.802	0.204
Strenuous sports	TKA	6	7.33	0.291	0.000124	0.834	9.783	0.342
Other exercises	TKA	15	19.643	0.543	0.000623	0.123	21.431	0.556
SSOE	TKA	13	31.12	0.001	-0.000614	0.391	38.342	0.201
Television watching	TKA	147	209.87	6.1801e-05	-8.45959e-05	0.558	22.993	0.121
Using computer	TKA	47	76.839	0.001589	0.000426102	0.206	80.254	0.002
Driving	TKA	5	7.231	0.124	-0.001	0.453	11.101	0.167
Light DIY	THA	12	17.171	0.511	0.001	0.138	19.166	0.499
Heavy DIY	THA	18	1.517	0.958	0.000232	0.713	2.044	0.964
Walking for pleasure	THA	20	3.163	0.788	0.000334	0.551	4.263	0.811
Strenuous sports	THA	6	17.144	0.643	-0.000165834	0.679	18.931	0.651
Other exercises	THA	15	10.304	0.503	-0.000212	0.578	16.186	0.327
Television watching	THA	135	152.272	0.133	-5.59968e-05	0.608	16.477	0.133
Using computer	THA	47	55.784	0.091	-0.000192502	0.456	58.255	0.088
Driving	THA	5	0.26	0.992	0.000196238	0.822	0.397	0.992
PA, physical activity; SBs, sedentary behaviors; OA, Osteoarthritis; TKA, total knee arthroplasty; THA, total hip arthroplasty.

## Sheet: Table S8
Table S8. Power of the casual inference between PA/SBs and OA/total joint arthroplasty.
Exposure	Outcome	Power
Light DIY	Overall OA	0.8
Light DIY	Knee OA	0.92
Walking for pleasure	Overall OA	0.81
Walking for pleasure	Knee OA	0.85
Television watching	Overall OA	0.75
Television watching	Knee OA	0.75
Television watching	Hip OA	0.62
Television watching	TKA	0.15
PA, physical activity; SBs, sedentary behaviors; OA, Osteoarthritis; TKA, total knee arthroplasty; THA, total hip arthroplasty.

## Sheet: Table S9
Table S9. Characteristics of the Phenoscanner results of each SNPs with their genetic traits.
SNP	Trait	EFO	Study	PMID	Ancestry	Year
rs7765264	Cause of death: malignant neoplasm of thyroid gland	-	Neale B	UKBB	European	2017
rs2035562	Arm fat mass left	-	Neale B	UKBB	European	2017
rs2035562	Arm fat-free mass left	-	Neale B	UKBB	European	2017
rs2035562	Arm fat-free mass right	-	Neale B	UKBB	European	2017
rs2035562	Arm predicted mass left	-	Neale B	UKBB	European	2017
rs2035562	Arm predicted mass right	-	Neale B	UKBB	European	2017
rs2035562	Basal metabolic rate	EFO_0007777	Neale B	UKBB	European	2017
rs2035562	Body mass index	EFO_0004340	Neale B	UKBB	European	2017
rs2035562	Ever smoked	EFO_0006527	Neale B	UKBB	European	2017
rs2035562	Frequency of tiredness or lethargy in last 2 weeks	-	Neale B	UKBB	European	2017
rs2035562	Hayfever, allergic rhinitis or eczema	EFO_0003956;EFO_0005854;EFO_0000274	Neale B	UKBB	European	2017
rs2035562	Impedance of arm left	-	Neale B	UKBB	European	2017
rs2035562	Impedance of arm right	-	Neale B	UKBB	European	2017
rs2035562	Impedance of leg left	-	Neale B	UKBB	European	2017
rs2035562	Impedance of leg right	-	Neale B	UKBB	European	2017
rs2035562	Impedance of whole body	-	Neale B	UKBB	European	2017
rs2035562	Leg fat mass left	-	Neale B	UKBB	European	2017
rs2035562	Leg fat mass right	-	Neale B	UKBB	European	2017
rs2035562	Leg fat-free mass left	-	Neale B	UKBB	European	2017
rs2035562	Leg fat-free mass right	-	Neale B	UKBB	European	2017
rs2035562	Leg predicted mass left	-	Neale B	UKBB	European	2017
rs2035562	Leg predicted mass right	-	Neale B	UKBB	European	2017
rs2035562	Nervous feelings	-	Neale B	UKBB	European	2017
rs2035562	Number of days or week of vigorous physical activity 10+ minutes	EFO_0008002	Neale B	UKBB	European	2017
rs2035562	Number of days or week walked 10+ minutes	EFO_0008002	Neale B	UKBB	European	2017
rs2035562	Past tobacco smoking	EFO_0006527	Neale B	UKBB	European	2017
rs2035562	Potassium in urine	EFO_0009283	Neale B	UKBB	European	2017
rs2035562	Self-reported eczema or dermatitis	EFO_0000274	Neale B	UKBB	European	2017
rs2035562	Smoking status: previous	EFO_0006527	Neale B	UKBB	European	2017
rs2035562	Trunk fat-free mass	-	Neale B	UKBB	European	2017
rs2035562	Trunk predicted mass	-	Neale B	UKBB	European	2017
rs2035562	Types of physical activity in last 4 weeks: none of the above	EFO_0008002	Neale B	UKBB	European	2017
rs2035562	Types of physical activity in last 4 weeks: other exercises	EFO_0008002	Neale B	UKBB	European	2017
rs2035562	Waist circumference	EFO_0004342	Neale B	UKBB	European	2017
rs2035562	Weight	EFO_0004338	Neale B	UKBB	European	2017
rs2035562	Whole body fat-free mass	-	Neale B	UKBB	European	2017
rs2035562	Whole body water mass	-	Neale B	UKBB	European	2017
rs2114286	Femoral neck mineral density	EFO_0007785	GEFOS	26367794	European	2015
rs2114286	Arm fat-free mass left	-	Neale B	UKBB	European	2017
rs2114286	Arm fat-free mass right	-	Neale B	UKBB	European	2017
rs2114286	Arm predicted mass left	-	Neale B	UKBB	European	2017
rs2114286	Arm predicted mass right	-	Neale B	UKBB	European	2017
rs2114286	Basal metabolic rate	EFO_0007777	Neale B	UKBB	European	2017
rs2114286	Duration of walks	EFO_0008002	Neale B	UKBB	European	2017
rs2114286	Heel bone mineral density	EFO_0009270	Neale B	UKBB	European	2017
rs2114286	Heel bone mineral density left	EFO_0009270	Neale B	UKBB	European	2017
rs2114286	Heel bone mineral density right	EFO_0009270	Neale B	UKBB	European	2017
rs2114286	Height	EFO_0004339	Neale B	UKBB	European	2017
rs2114286	Leg fat-free mass left	-	Neale B	UKBB	European	2017
rs2114286	Leg fat-free mass right	-	Neale B	UKBB	European	2017
rs2114286	Leg predicted mass left	-	Neale B	UKBB	European	2017
rs2114286	Leg predicted mass right	-	Neale B	UKBB	European	2017
rs2114286	Number of days or week of moderate physical activity 10+ minutes	EFO_0008002	Neale B	UKBB	European	2017
rs2114286	Pulse rate	EFO_0004326	Neale B	UKBB	European	2017
rs2114286	Self-reported osteoporosis	EFO_0003882	Neale B	UKBB	European	2017
rs2114286	Sitting height	EFO_0004339	Neale B	UKBB	European	2017
rs2114286	Trunk fat-free mass	-	Neale B	UKBB	European	2017
rs2114286	Trunk predicted mass	-	Neale B	UKBB	European	2017
rs2114286	Weight	EFO_0004338	Neale B	UKBB	European	2017
rs2114286	Whole body fat-free mass	-	Neale B	UKBB	European	2017
rs2114286	Whole body water mass	-	Neale B	UKBB	European	2017
rs2854277	Basophil count	EFO_0004586	Astle W	27863252	European	2016
rs2854277	Eosinophil count	EFO_0004586	Astle W	27863252	European	2016
rs2854277	Eosinophil percentage of granulocytes	EFO_0004586	Astle W	27863252	European	2016
rs2854277	Eosinophil percentage of white cells	EFO_0004586	Astle W	27863252	European	2016
rs2854277	Granulocyte count	EFO_0004586	Astle W	27863252	European	2016
rs2854277	Hematocrit	EFO_0004586	Astle W	27863252	European	2016
rs2854277	Hemoglobin concentration	EFO_0004586	Astle W	27863252	European	2016
rs2854277	High light scatter percentage of red cells	EFO_0004586	Astle W	27863252	European	2016
rs2854277	High light scatter reticulocyte count	EFO_0004586	Astle W	27863252	European	2016
rs2854277	Lymphocyte count	EFO_0004586	Astle W	27863252	European	2016
rs2854277	Mean corpuscular hemoglobin concentration	EFO_0004586	Astle W	27863252	European	2016
rs2854277	Mean corpuscular volume	EFO_0004586	Astle W	27863252	European	2016
rs2854277	Monocyte count	EFO_0004586	Astle W	27863252	European	2016
rs2854277	Myeloid white cell count	EFO_0004586	Astle W	27863252	European	2016
rs2854277	Neutrophil count	EFO_0004586	Astle W	27863252	European	2016
rs2854277	Neutrophil percentage of granulocytes	EFO_0004586	Astle W	27863252	European	2016
rs2854277	Platelet count	EFO_0004586	Astle W	27863252	European	2016
rs2854277	Plateletcrit	EFO_0004586	Astle W	27863252	European	2016
rs2854277	Red blood cell count	EFO_0004586	Astle W	27863252	European	2016
rs2854277	Red cell distribution width	EFO_0004586	Astle W	27863252	European	2016
rs2854277	Reticulocyte count	EFO_0004586	Astle W	27863252	European	2016
rs2854277	Reticulocyte fraction of red cells	EFO_0004586	Astle W	27863252	European	2016
rs2854277	Sum basophil neutrophil counts	EFO_0004586	Astle W	27863252	European	2016
rs2854277	Sum eosinophil basophil counts	EFO_0004586	Astle W	27863252	European	2016
rs2854277	Sum neutrophil eosinophil counts	EFO_0004586	Astle W	27863252	European	2016
rs2854277	White blood cell count	EFO_0004586	Astle W	27863252	European	2016
rs2854277	IgA deficiency	EFO_1001929	Bronson P	27723758	European	2016
rs2854277	Age-related macular degeneration	EFO_0001365	Fritsche LG	26691988	European	2015
rs2854277	Rheumatoid arthritis	EFO_0000685	Okada Y	24390342	European	2014
rs2854277	Rheumatoid arthritis	EFO_0000685	Okada Y	24390342	Mixed	2014
rs2854277	Schizophrenia	EFO_0000692	PGC	25056061	Mixed	2014
rs2942127	Mineral and other dietary supplements: fish oil	EFO_0008111	Neale B	UKBB	European	2017
rs2942127	Number of days or week of moderate physical activity 10+ minutes	EFO_0008002	Neale B	UKBB	European	2017
rs2942127	Sitting height	EFO_0004339	Neale B	UKBB	European	2017
rs2988004	Number of days or week of moderate physical activity 10+ minutes	EFO_0008002	Neale B	UKBB	European	2017
rs429358	Body mass index	EFO_0004340	Akiyama M	28892062	East Asian	2017
rs429358	Mean corpuscular hemoglobin concentration	EFO_0004586	Astle W	27863252	European	2016
rs429358	Platelet count	EFO_0004586	Astle W	27863252	European	2016
rs429358	Platelet distribution width	EFO_0004586	Astle W	27863252	European	2016
rs429358	Plateletcrit	EFO_0004586	Astle W	27863252	European	2016
rs429358	Red cell distribution width	EFO_0004586	Astle W	27863252	European	2016
rs429358	Coronary artery disease	EFO_0000378;EFO_0001645	CARDIoGRAMplusC4D	26343387	Mixed	2015
rs429358	Myocardial infarction	EFO_0000612	CARDIoGRAMplusC4D	26343387	Mixed	2015
rs429358	Type II diabetes	EFO_0001360	DIAGRAM	28566273	European	2017
rs429358	Age-related macular degeneration	EFO_0001365	Fritsche LG	26691988	European	2015
rs429358	APOE apolipoprotein E	NCIT_C84468;NCIT_C84470;NCIT_C82002	Deelen J	21418511	European	2011
rs429358	APOE apolipoprotein E females	NCIT_C84468;NCIT_C84470;NCIT_C82002	Deelen J	21418511	European	2011
rs429358	APOE apolipoprotein E males	NCIT_C84468;NCIT_C84470;NCIT_C82002	Deelen J	21418511	European	2011
rs429358	Age related macular degeneration	EFO_0001365	Cipriani V	22694956	European	2012
rs429358	Alzheimers disease	-	Potkin SG	19668339	Mixed	2009
rs429358	Alzheimers disease age of onset	-	Kamboh MI	22005931	European	2011
rs429358	Cognitive ageing	-	Davies G	23207651	European	2012
rs429358	Cognitive ageing females	-	Davies G	23207651	European	2012
rs429358	Cortical amyloid beta load	EFO_0005194	Ramanan VK	23419831	European	2013
rs429358	LDL cholesterol change with statins	EFO_0007804	Thompson	20031582	Mixed	2009
rs429358	LDL cholesterol female	EFO_0004195	Wu Y	21647738	Filipino	2011
rs429358	Late onset Alzheimers disease	EFO_1001870	Naj AC	20885792	Unspecified	2010
rs429358	Late onset Alzheimers disease	EFO_1001870	Hu X	21390209	European	2011
rs429358	Late onset Alzheimers disease	EFO_1001870	Gaj	22785395	European	2012
rs429358	Late onset Alzheimers disease	EFO_1001870	Reitz C	23571587	African	2013
rs429358	Alzheimers disease	EFO_0000249	IGAP	24162737	European	2013
rs429358	Advanced age related macular degeneration	EFO_1001492;EFO_0001365;EFO_0004683	Fritsche LG	26691988	Mixed	2015
rs429358	Alzheimers disease biomarkers	EFO_0000249;EFO_0004760	Kim S	21123754	European	2010
rs429358	Alzheimers disease biomarkers	EFO_0005194;EFO_0000249	Ramanan VK	23419831	European	2013
rs429358	Blood protein levels	EFO_0008140	Suhre K	28240269	European	2017
rs429358	Brain imaging	EFO_0004346	Shen	20100581	European	2010
rs429358	Brain imaging	EFO_0004346	Shen	20100581	European	2010
rs429358	Cerebral amyloid deposition PET imaging	EFO_0007707	Li QS	26252872	European	2015
rs429358	Cerebral amyloid deposition positivity PET imaging	EFO_0007707	Li QS	26252872	European	2015
rs429358	Cerebrospinal AB1 42 levels in Alzheimers disease dementia	EFO_0004670;EFO_0000249	Ramirez A	25027320	European	2014
rs429358	Cognitive decline age related	HP_0001268	Raj T	28078323	African	2016
rs429358	Dementia with Lewy bodies	EFO_0006792	Guerreiro R	29263008	European	2018
rs429358	HDL cholesterol	EFO_0004612	Surakka I	25961943	European	2015
rs429358	Lewy body disease	EFO_0006792;EFO_0006799	Beecham GW	25188341	Unspecified	2014
rs429358	Lewy body disease	EFO_0006792;EFO_0006799	Beecham GW	25188341	Unspecified	2014
rs429358	Lewy body disease	EFO_0006792;EFO_0006799	Beecham GW	25188341	Unspecified	2014
rs429358	Lifespan	EFO_0004300	Joshi PK	27029810	Mixed	2016
rs429358	Parental lifespan	EFO_0007796	Joshi PK	29030599	Mixed	2017
rs429358	Platelet count	EFO_0004309	Astle W	27863252	European	2016
rs429358	Red cell distribution width	EFO_0005192	Astle W	27863252	European	2016
rs429358	Arm fat mass left	-	Neale B	UKBB	European	2017
rs429358	Arm fat mass right	-	Neale B	UKBB	European	2017
rs429358	Arm fat percentage left	-	Neale B	UKBB	European	2017
rs429358	Arm fat percentage right	-	Neale B	UKBB	European	2017
rs429358	Arm fat-free mass left	-	Neale B	UKBB	European	2017
rs429358	Arm predicted mass left	-	Neale B	UKBB	European	2017
rs429358	Body fat percentage	EFO_0007800	Neale B	UKBB	European	2017
rs429358	Body mass index	EFO_0004340	Neale B	UKBB	European	2017
rs429358	Cause of death: alzheimers disease, unspecified	EFO_0000249	Neale B	UKBB	European	2017
rs429358	Cause of death: unspecified dementia	EFO_0000249	Neale B	UKBB	European	2017
rs429358	Chronic ischaemic heart disease	EFO_0001645	Neale B	UKBB	European	2017
rs429358	Diabetes diagnosed by doctor	EFO_0000400	Neale B	UKBB	European	2017
rs429358	Diastolic blood pressure	EFO_0006336	Neale B	UKBB	European	2017
rs429358	Father still alive	-	Neale B	UKBB	European	2017
rs429358	Fathers age at death	-	Neale B	UKBB	European	2017
rs429358	Forced expiratory volume in 1-second, best measure	EFO_0004314	Neale B	UKBB	European	2017
rs429358	Forced vital capacity, best measure	EFO_0004312	Neale B	UKBB	European	2017
rs429358	Frequency of stair climbing in last 4 weeks	EFO_0008002	Neale B	UKBB	European	2017
rs429358	Illnesses of father: alzheimers disease or dementia	EFO_0000249	Neale B	UKBB	European	2017
rs429358	Illnesses of father: diabetes	EFO_0000400	Neale B	UKBB	European	2017
rs429358	Illnesses of father: none of the above, group 1	-	Neale B	UKBB	European	2017
rs429358	Illnesses of mother: alzheimers disease or dementia	EFO_0000249	Neale B	UKBB	European	2017
rs429358	Illnesses of mother: chronic bronchitis or emphysema	EFO_0006505;EFO_0000464	Neale B	UKBB	European	2017
rs429358	Illnesses of mother: diabetes	EFO_0000400	Neale B	UKBB	European	2017
rs429358	Illnesses of mother: high blood pressure	EFO_0004325	Neale B	UKBB	European	2017
rs429358	Illnesses of mother: none of the above, group 1	-	Neale B	UKBB	European	2017
rs429358	Illnesses of siblings: alzheimers disease or dementia	EFO_0000249	Neale B	UKBB	European	2017
rs429358	Leg fat mass left	-	Neale B	UKBB	European	2017
rs429358	Leg fat mass right	-	Neale B	UKBB	European	2017
rs429358	Leg fat percentage left	-	Neale B	UKBB	European	2017
rs429358	Leg fat percentage right	-	Neale B	UKBB	European	2017
rs429358	Medication for cholesterol, blood pressure or diabetes: cholesterol lowering medication	EFO_0007056	Neale B	UKBB	European	2017
rs429358	Medication for cholesterol, blood pressure or diabetes: none of the above	EFO_0007056	Neale B	UKBB	European	2017
rs429358	Mother still alive	-	Neale B	UKBB	European	2017
rs429358	Mothers age at death	EFO_0007796	Neale B	UKBB	European	2017
rs429358	No treatment with medication for cholesterol, blood pressure, diabetes, or take exogenous hormones	EFO_0007056	Neale B	UKBB	European	2017
rs429358	Number of days or week of moderate physical activity 10+ minutes	EFO_0008002	Neale B	UKBB	European	2017
rs429358	Number of days or week of vigorous physical activity 10+ minutes	EFO_0008002	Neale B	UKBB	European	2017
rs429358	Pain type experienced in last month: back pain	EFO_0003843	Neale B	UKBB	European	2017
rs429358	Pulse rate	EFO_0004326	Neale B	UKBB	European	2017
rs429358	Pulse rate	EFO_0004326	Neale B	UKBB	European	2017
rs429358	Self-reported angina	EFO_0000378	Neale B	UKBB	European	2017
rs429358	Self-reported dementia or alzheimers/cognitive impairment	EFO_0000249	Neale B	UKBB	European	2017
rs429358	Self-reported heart attack or myocardial infarction	EFO_0000612	Neale B	UKBB	European	2017
rs429358	Self-reported high cholesterol	EFO_0008111	Neale B	UKBB	European	2017
rs429358	Treatment with atorvastatin	EFO_0007056	Neale B	UKBB	European	2017
rs429358	Treatment with cholesterol lowering medication	EFO_0007056	Neale B	UKBB	European	2017
rs429358	Treatment with ezetimibe	EFO_0007056	Neale B	UKBB	European	2017
rs429358	Treatment with ezetrol 10mg tablet	EFO_0007056	Neale B	UKBB	European	2017
rs429358	Treatment with lipitor 10mg tablet	EFO_0007056	Neale B	UKBB	European	2017
rs429358	Treatment with rosuvastatin	EFO_0007056	Neale B	UKBB	European	2017
rs429358	Treatment with simvastatin	EFO_0007056	Neale B	UKBB	European	2017
rs429358	Trunk fat mass	EFO_0005409	Neale B	UKBB	European	2017
rs429358	Trunk fat percentage	-	Neale B	UKBB	European	2017
rs429358	Vascular or heart problems diagnosed by doctor: angina	EFO_0000378	Neale B	UKBB	European	2017
rs429358	Vascular or heart problems diagnosed by doctor: heart attack	EFO_0000612	Neale B	UKBB	European	2017
rs429358	Waist circumference	EFO_0004342	Neale B	UKBB	European	2017
rs429358	Weight	EFO_0004338	Neale B	UKBB	European	2017
rs429358	Weight change compared with 1 year ago	EFO_0004338	Neale B	UKBB	European	2017
rs429358	Whole body fat mass	-	Neale B	UKBB	European	2017
rs429358	Coronary artery disease	EFO_0000378;EFO_0001645	Nelson CP	28714975	Mixed	2017
rs429358	C-reactive protein	EFO_0004458	Prins B	28887542	European	2017
rs429358	Low density lipoprotein	EFO_0004611	Prins B	28887542	European	2017
rs429358	Total cholesterol	EFO_0004574	Prins B	28887542	European	2017
rs429358	Posterior cortical atrophy	EFO_0000249	Schott JM	26993346	Mixed	2016
rs429358	Alzheimer disease	EFO_0000249	Kim S	21123754	European	2010
rs429358	Coronary artery disease	EFO_0000378;EFO_0001645	van der Harst P	29212778	Mixed	2018
rs429358	Coronary artery disease	EFO_0000378;EFO_0001645	van der Harst P	29212778	Mixed	2018
rs7326482	Arm fat-free mass left	-	Neale B	UKBB	European	2017
rs7326482	Arm fat-free mass right	-	Neale B	UKBB	European	2017
rs7326482	Arm predicted mass left	-	Neale B	UKBB	European	2017
rs7326482	Arm predicted mass right	-	Neale B	UKBB	European	2017
rs7326482	Basal metabolic rate	EFO_0007777	Neale B	UKBB	European	2017
rs7326482	Hip circumference	EFO_0005093	Neale B	UKBB	European	2017
rs7326482	Leg fat-free mass left	-	Neale B	UKBB	European	2017
rs7326482	Leg fat-free mass right	-	Neale B	UKBB	European	2017
rs7326482	Leg predicted mass left	-	Neale B	UKBB	European	2017
rs7326482	Leg predicted mass right	-	Neale B	UKBB	European	2017
rs7326482	Other serious medical condition or disability diagnosed by doctor	-	Neale B	UKBB	European	2017
rs7326482	Overall health rating	-	Neale B	UKBB	European	2017
rs7326482	Pain type experienced in last month: none of the above	EFO_0003843	Neale B	UKBB	European	2017
rs7326482	Sleeplessness or insomnia	EFO_0004698	Neale B	UKBB	European	2017
rs7326482	Trunk fat-free mass	-	Neale B	UKBB	European	2017
rs7326482	Whole body fat-free mass	-	Neale B	UKBB	European	2017
rs7326482	Whole body water mass	-	Neale B	UKBB	European	2017
rs11579145	Platelet count	EFO_0004586	Astle W	27863252	European	2016
rs11579145	Sitting height	EFO_0004339	Neale B	UKBB	European	2017
rs116675658	Injury of unspecified body region	EFO_0000546	Neale B	UKBB	European	2017
rs140223635	Home area population density: Scotland large urban area	-	Neale B	UKBB	European	2017
rs72687271	Platelet count	EFO_0004586	Astle W	27863252	European	2016
rs72687271	Plateletcrit	EFO_0004586	Astle W	27863252	European	2016
rs72687271	Cause of death: ill-defined sites within the digestive system	-	Neale B	UKBB	European	2017
rs72974777	Cause of death: sigmoid colon	-	Neale B	UKBB	European	2017
rs1128930	Mean corpuscular volume	EFO_0004586	Astle W	27863252	European	2016
rs12214523	Hematocrit	EFO_0004586	Astle W	27863252	European	2016
rs7763358	Vascular endothelial growth factor levels	EFO_0004762	Ahola-Olli A	27989323	European	2017

## Sheet: Table S10
Table S10. Results of MVMR between PA/SBs and OA/total joint arthroplasty with consideration of BMI, smoking, and education
Exposure	Outcome	IVW model			MR-Egger model			Heterogeneity		Pleiotropy		Conditional F-statistics
		OR	95% CIs	P-Value	OR	95% CIs	P-Value	Q	P-Value	Intercept	P-Value
Light DIY	Overall OA	0.578	0.221-1.509	0.263	0.572	0.219-1.497	0.256	540.592	0.0095	0.001	0.508	12.154
BMI		1.803	1.601-2.029	1.98e-22	1.658	1.262-2.181	0.000291					15.121
Smoking		1.289	1.058-1.568	0.012	1.29	1.059-1.571	0.011					4.591
Education		0.214	0.019-2.327	0.206	0.229	0.021-2.514	0.508					11.395
Light DIY	Knee OA	0.501	0.243-1.026	0.059	0.489	0.239-1.002	0.051	644.791	1.02e-22	0.002	0.068	12.158
BMI		1.987	1.818-2.172	6.02617e-52	1.635	1.332-2.007	2.55e-16					14.972
Smoking		1.112	0.960-1.290	0.152	1.118	0.965-1.294	0.136					4.582
Education		0.621	0.105-3.661	0.599	0.734	0.124-4.331	0.733					11.408
Walking for pleasure	Overall OA	0.235	0.076-0.723	0.012	0.252	0.081-0.789	0.018	541.346	0.0115	0.002	0.46	10.698
BMI		1.734	1.534-1.962	1.81e-18	1.584	1.210-2.075	0.001					11.365
Smoking		1.256	1.031-1.529	0.024	1.259	1.034-1.535	0.022					8.962
Education		0.292	0.027-3.123	0.309	0.305	0.028-3.273	0.327					17.652
Walking for pleasure	Knee OA	0.284	0.123-0.657	0.003	0.325	0.139-0.758	0.009	685.783	2.57e-23	0.003	0.064	11.914
BMI		1.925	1.757-2.111	1.26e-44	1.627	1.331-1.989	1.99e-06					10.106
Smoking		1.096	0.946-1.269	0.218	1.104	0.953-1.277	0.186					4.329
Education		0.818	0.141-4.754	0.824	0.891	0.153-5.160	0.897					11.396
Television watching	Overall OA	1.858	1.157-2.986	0.01	1.807	1.114-2.935	0.017	557.165	0.004	0.001	0.593	12.796
BMI		1.729	1.525-1.964	2.11e-17	1.622	1.239-2.121	0.000413					14.451
Smoking		1.258	1.032-1.532	0.023	1.258	1.032-1.534	0.022					4.652
Education		0.284	0.024-3.340	0.317	0.289	0.024-3.404	0.324					11.299
Television watching	Knee OA	1.936	1.367-2.742	0.000179	1.8	1.262-2.565	0.001	683.883	1.03e-23	0.003	0.052	12.786
BMI		1.881	1.716-2.064	9.72e-41	1.585	1.302-1.928	4.36e-06					14.471
Smoking		1.107	0.957-1.280	0.167	1.109	0.959-1.281	0.159					4.634
Education		1.013	0.167-6.116	0.988	1.065	0.177-6.398	0.945					11.305
Television watching	Hip OA	0.878	0.582-1.324	0.535	0.889	0.583-1.355	0.586	784.044	2.49e-17	-0.001	0.765	12.587
BMI		1.558	1.396-1.738	2.16e-15	1.608	1.273-2.029	6.56e-05					14368
Smoking		1.16	0.978-1.377	0.088	1.16	0.977-1.377	0.089					4.638
Education		0.487	0.058-4.083	0.508	0.483	0.057-4.055	0.503					11.456
Television watching	TKA	1.109	1.002-1.216	0.011	1.009	1.002-1.016	0.013	582.347	0.000213	0	0.983	12.844
BMI		1.109	1.007-1.211	1.72e-22	1.009	1.005-1.013	4.18e-06					13.693
Smoking		1.101	0.998-1.204	0.373	1.001	0.998-1.004	0.373					4.668
Education		1.133	0.998-1.271	0.063	1.033	0.998-1.071	0.063					11.301
PA, physical activity; SBs, sedentary behaviors; BMI, body mass index; OA, Osteoarthritis; TKA, total knee arthroplasty.
